# Supplementary material for: The Effect of Transcription Factor MYB14 on Defense Mechanisms in Vitis quinquangularis-Pingyi
Source: Int J Mol Sci. 2020 Jan 21;21(3):706. doi: 10.3390/ijms21030706 (PMC7036875; doi:10.3390/ijms21030706)
Supplement: Supplementary file 1 [file ijms-21-00706-s001.zip]

Archive with 6 entries (5 files):
- ijms-695011 supplementary/
- ijms-695011 supplementary/supplementary Figures.docx
- ijms-695011 supplementary/Table S1.xls
- ijms-695011 supplementary/Table S2.xlsx
- ijms-695011 supplementary/Table S3.docx
- ijms-695011 supplementary/Table S4.docx
