# Supplementary material for: The Effect of Transcription Factor MYB14 on Defense Mechanisms in Vitis quinquangularis-Pingyi
Source: Int J Mol Sci. 2020 Jan 21;21(3):706. doi: 10.3390/ijms21030706 (PMC7036875; doi:10.3390/ijms21030706)
Supplement: Supplementary file 1 [file ijms-21-00706-s001.zip › ijms-695011 supplementary/Table S1.xls]

## Sheet: Sheet1
Table S1. The detailed information on the cis-elements of 134 R2R3-MYB transcription factors.
Total types of different cis-elements	Name	AAGAA-motif	ABRE	ABRE3a	ABRE4	A-box	ARE	as-1	AT~TATA-box	Box 4	CAAT-box	CCGTCC motif	CCGTCC-box	CCAAT-box	CGTCA-motif	chs-CMA2b	DRE1	ERE	GA-motif	G-box	GT1-motif	GCN4_motif	MYB recognition site	Myc	RY-element	STRE	TATA	TATA-box	TCA-element	TCCC-motif	TC-rich repeats	TCT-motif	TGACG-motif	TGA-element	Unnamed__1	Unnamed__4	Unnamed__6	W box	AE-box	ACE	AT1-motif	F-box	LAMP-element	MRE	MYB	MYB-like sequence	MYC	Sp1	WRE3
37	MYBAL2	AAGAA-motif	ABRE	ABRE3a	ABRE4	A-box	ARE	as-1	AT~TATA-box	Box 4	CAAT-box	CCGTCC motif	CCGTCC-box	CCAAT-box	CGTCA-motif	chs-CMA2b	DRE1	ERE	GA-motif	G-box	GT1-motif	GCN4_motif	MYB recognition site	Myc	RY-element	STRE	TATA	TATA-box	TCA-element	TCCC-motif	TC-rich repeats	TCT-motif	TGACG-motif	TGA-element	Unnamed__1	Unnamed__4	Unnamed__6	W box
34	MYBF1		ABRE	ABRE3a	ABRE4		ARE	as-1	AT~TATA-box	Box 4	CAAT-box				CGTCA-motif			ERE		G-box	GT1-motif					STRE	TATA	TATA-box	TCA-element	TCCC-motif		TCT-motif	TGACG-motif	TGA-element	Unnamed__1	Unnamed__4	Unnamed__6		AE-box	ACE	AT1-motif	F-box	LAMP-element	MRE	MYB	MYB-like sequence	MYC	Sp1	WRE3
22	MYBF2		ABRE				ARE	as-1	AT~TATA-box	Box 4	CAAT-box				CGTCA-motif			ERE		G-box				Myc		STRE	TATA	TATA-box					TGACG-motif		Unnamed__1	Unnamed__4		W box							MYB				WRE3
33	MYB140	AAGAA-motif	ABRE				ARE	as-1	AT~TATA-box	Box 4	CAAT-box			CCAAT-box	CGTCA-motif			ERE		G-box	GT1-motif	GCN4_motif	MYB recognition site			STRE	TATA	TATA-box	TCA-element			TCT-motif	TGACG-motif		Unnamed__1	Unnamed__4									MYB	MYB-like sequence	MYC
30	MYB141	AAGAA-motif	ABRE	ABRE3a	ABRE4		ARE	as-1	AT~TATA-box	Box 4	CAAT-box				CGTCA-motif					G-box						STRE	TATA	TATA-box	TCA-element	TCCC-motif			TGACG-motif		Unnamed__1	Unnamed__4		W box						MRE	MYB		MYC		WRE3
32	MYB142		ABRE	ABRE3a	ABRE4	A-box	ARE			Box 4	CAAT-box	CCGTCC motif	CCGTCC-box					ERE		G-box	GT1-motif					STRE		TATA-box	TCA-element			TCT-motif			Unnamed__1	Unnamed__4		W box					LAMP-element	MRE		MYB-like sequence	MYC		WRE3
35	MYB17A	AAGAA-motif	ABRE	ABRE3a	ABRE4		ARE	as-1	AT~TATA-box	Box 4	CAAT-box				CGTCA-motif			ERE		G-box	GT1-motif					STRE	TATA	TATA-box	TCA-element	TCCC-motif	TC-rich repeats		TGACG-motif		Unnamed__1	Unnamed__4		W box	AE-box	ACE		F-box			MYB	MYB-like sequence	MYC		WRE3
24	MYB17B	AAGAA-motif					ARE		AT~TATA-box	Box 4	CAAT-box							ERE									TATA	TATA-box	TCA-element		TC-rich repeats	TCT-motif		TGA-element	Unnamed__1	Unnamed__4	Unnamed__6					F-box			MYB	MYB-like sequence	MYC
39	MYB143	AAGAA-motif	ABRE	ABRE3a	ABRE4	A-box		as-1	AT~TATA-box	Box 4	CAAT-box	CCGTCC motif	CCGTCC-box		CGTCA-motif			ERE			GT1-motif				RY-element	STRE		TATA-box	TCA-element	TCCC-motif		TCT-motif	TGACG-motif		Unnamed__1	Unnamed__4				ACE							MYC	Sp1	WRE3
33	MYB144	AAGAA-motif	ABRE			A-box	ARE		AT~TATA-box	Box 4	CAAT-box	CCGTCC motif	CCGTCC-box	CCAAT-box				ERE			GT1-motif		MYB recognition site			STRE	TATA	TATA-box	TCA-element	TCCC-motif		TCT-motif				Unnamed__4					AT1-motif				MYB	MYB-like sequence	MYC		WRE3
35	MYB145	AAGAA-motif	ABRE	ABRE3a	ABRE4	A-box	ARE	as-1	AT~TATA-box	Box 4	CAAT-box	CCGTCC motif	CCGTCC-box		CGTCA-motif			ERE		G-box	GT1-motif					STRE	TATA	TATA-box	TCA-element	TCCC-motif	TC-rich repeats		TGACG-motif		Unnamed__1	Unnamed__4		W box	AE-box		AT1-motif				MYB	MYB-like sequence
29	MYB146		ABRE				ARE	as-1	AT~TATA-box	Box 4	CAAT-box				CGTCA-motif			ERE			GT1-motif					STRE	TATA	TATA-box	TCA-element	TCCC-motif	TC-rich repeats		TGACG-motif			Unnamed__4	Unnamed__6									MYB-like sequence	MYC		WRE3
35	MYB55A	AAGAA-motif	ABRE	ABRE3a	ABRE4		ARE	as-1	AT~TATA-box	Box 4	CAAT-box				CGTCA-motif			ERE		G-box	GT1-motif					STRE		TATA-box		TCCC-motif		TCT-motif	TGACG-motif		Unnamed__1	Unnamed__4	Unnamed__6	W box				F-box		MRE			MYC
24	MYB55B	AAGAA-motif	ABRE				ARE			Box 4	CAAT-box							ERE			GT1-motif					STRE		TATA-box								Unnamed__4			AE-box						MYB	MYB-like sequence			WRE3
28	MYB147		ABRE	ABRE3a	ABRE4		ARE	as-1	AT~TATA-box	Box 4	CAAT-box				CGTCA-motif							GCN4_motif				STRE	TATA	TATA-box				TCT-motif	TGACG-motif		Unnamed__1	Unnamed__4		W box						MRE			MYC		WRE3
35	MYB148	AAGAA-motif	ABRE	ABRE3a	ABRE4		ARE	as-1	AT~TATA-box	Box 4	CAAT-box				CGTCA-motif			ERE		G-box	GT1-motif				RY-element	STRE	TATA	TATA-box	TCA-element				TGACG-motif			Unnamed__4	Unnamed__6	W box									MYC	Sp1	WRE3
26	MYB149	AAGAA-motif	ABRE				ARE		AT~TATA-box	Box 4	CAAT-box							ERE	GA-motif							STRE		TATA-box		TCCC-motif	TC-rich repeats				Unnamed__1	Unnamed__4						F-box				MYB-like sequence	MYC		WRE3
33	MYB150	AAGAA-motif	ABRE				ARE	as-1	AT~TATA-box	Box 4	CAAT-box				CGTCA-motif			ERE			GT1-motif					STRE		TATA-box		TCCC-motif		TCT-motif	TGACG-motif		Unnamed__1	Unnamed__4		W box								MYB-like sequence	MYC	Sp1
25	MYB151		ABRE						AT~TATA-box	Box 4	CAAT-box							ERE								STRE	TATA	TATA-box		TCCC-motif	TC-rich repeats	TCT-motif				Unnamed__4	Unnamed__6	W box							MYB		MYC	Sp1	WRE3
36	MYB152	AAGAA-motif	ABRE	ABRE3a	ABRE4	A-box	ARE			Box 4	CAAT-box	CCGTCC motif	CCGTCC-box					ERE		G-box	GT1-motif			Myc				TATA-box	TCA-element	TCCC-motif	TC-rich repeats			TGA-element		Unnamed__4		W box								MYB-like sequence			WRE3
37	MYB153	AAGAA-motif	ABRE				ARE	as-1	AT~TATA-box	Box 4	CAAT-box				CGTCA-motif		DRE1	ERE			GT1-motif	GCN4_motif				STRE		TATA-box			TC-rich repeats	TCT-motif	TGACG-motif	TGA-element	Unnamed__1	Unnamed__4	Unnamed__6							MRE	MYB	MYB-like sequence	MYC		WRE3
28	MYB154	AAGAA-motif	ABRE				ARE	as-1	AT~TATA-box	Box 4	CAAT-box				CGTCA-motif			ERE			GT1-motif					STRE	TATA	TATA-box				TCT-motif	TGACG-motif			Unnamed__4									MYB	MYB-like sequence	MYC
22	MYB156	AAGAA-motif					ARE			Box 4	CAAT-box							ERE						Myc		STRE		TATA-box	TCA-element	TCCC-motif		TCT-motif				Unnamed__4		W box	AE-box					MRE
34	MYB157	AAGAA-motif	ABRE			A-box	ARE		AT~TATA-box	Box 4	CAAT-box	CCGTCC motif	CCGTCC-box					ERE	GA-motif		GT1-motif	GCN4_motif				STRE	TATA	TATA-box		TCCC-motif	TC-rich repeats	TCT-motif				Unnamed__4			AE-box						MYB	MYB-like sequence	MYC	Sp1
30	MYB82C	AAGAA-motif	ABRE				ARE	as-1		Box 4	CAAT-box				CGTCA-motif			ERE			GT1-motif					STRE	TATA	TATA-box					TGACG-motif			Unnamed__4	Unnamed__6	W box	AE-box					MRE	MYB	MYB-like sequence	MYC		WRE3
27	MYB158	AAGAA-motif	ABRE				ARE			Box 4	CAAT-box							ERE		G-box				Myc			TATA	TATA-box			TC-rich repeats	TCT-motif			Unnamed__1	Unnamed__4	Unnamed__6	W box					LAMP-element						WRE3
34	MYB159	AAGAA-motif	ABRE					as-1		Box 4	CAAT-box				CGTCA-motif			ERE	GA-motif			GCN4_motif				STRE	TATA	TATA-box	TCA-element				TGACG-motif		Unnamed__1	Unnamed__4		W box						MRE	MYB	MYB-like sequence	MYC
26	MYB160	AAGAA-motif					ARE			Box 4	CAAT-box							ERE	GA-motif	G-box	GT1-motif					STRE	TATA	TATA-box	TCA-element							Unnamed__4	Unnamed__6		AE-box		AT1-motif				MYB		MYC
26	MYB162	AAGAA-motif	ABRE				ARE	as-1			CAAT-box				CGTCA-motif			ERE								STRE	TATA	TATA-box	TCA-element	TCCC-motif	TC-rich repeats		TGACG-motif		Unnamed__1	Unnamed__4	Unnamed__6	W box							MYB		MYC		WRE3
30	MYB24	AAGAA-motif	ABRE			A-box	ARE	as-1		Box 4	CAAT-box	CCGTCC motif	CCGTCC-box		CGTCA-motif			ERE			GT1-motif			Myc	RY-element	STRE		TATA-box					TGACG-motif			Unnamed__4									MYB	MYB-like sequence			WRE3
32	MYB163	AAGAA-motif					ARE	as-1		Box 4	CAAT-box				CGTCA-motif					G-box					RY-element	STRE		TATA-box				TCT-motif	TGACG-motif		Unnamed__1	Unnamed__4	Unnamed__6	W box						MRE	MYB	MYB-like sequence	MYC		WRE3
32	MYB164	AAGAA-motif	ABRE				ARE	as-1		Box 4	CAAT-box				CGTCA-motif			ERE	GA-motif		GT1-motif			Myc		STRE		TATA-box		TCCC-motif	TC-rich repeats	TCT-motif	TGACG-motif	TGA-element	Unnamed__1	Unnamed__4	Unnamed__6		AE-box						MYB
30	MYB108A	AAGAA-motif						as-1		Box 4	CAAT-box				CGTCA-motif			ERE	GA-motif		GT1-motif					STRE	TATA	TATA-box				TCT-motif	TGACG-motif		Unnamed__1	Unnamed__4	Unnamed__6	W box	AE-box		AT1-motif			MRE	MYB	MYB-like sequence	MYC		WRE3
30	MYB165	AAGAA-motif	ABRE				ARE	as-1		Box 4	CAAT-box				CGTCA-motif						GT1-motif					STRE		TATA-box	TCA-element			TCT-motif	TGACG-motif			Unnamed__4		W box	AE-box							MYB-like sequence	MYC		WRE3
28	MYB166	AAGAA-motif				A-box	ARE			Box 4	CAAT-box	CCGTCC motif	CCGTCC-box					ERE	GA-motif	G-box	GT1-motif					STRE		TATA-box		TCCC-motif		TCT-motif				Unnamed__4			AE-box						MYB	MYB-like sequence	MYC
25	MYB168						ARE			Box 4	CAAT-box									G-box	GT1-motif					STRE		TATA-box				TCT-motif			Unnamed__1	Unnamed__4	Unnamed__6	W box				F-box		MRE	MYB		MYC		WRE3
28	MYB169		ABRE				ARE			Box 4	CAAT-box			CCAAT-box									MYB recognition site					TATA-box			TC-rich repeats				Unnamed__1	Unnamed__4	Unnamed__6	W box	AE-box					MRE	MYB		MYC		WRE3
30	MYB170	AAGAA-motif					ARE			Box 4	CAAT-box							ERE			GT1-motif	GCN4_motif						TATA-box	TCA-element	TCCC-motif		TCT-motif			Unnamed__1	Unnamed__4			AE-box		AT1-motif				MYB	MYB-like sequence	MYC
32	MYB171						ARE				CAAT-box			CCAAT-box				ERE		G-box	GT1-motif		MYB recognition site			STRE	TATA	TATA-box	TCA-element	TCCC-motif				TGA-element	Unnamed__1	Unnamed__4		W box		ACE					MYB	MYB-like sequence	MYC	Sp1
40	MYB172	AAGAA-motif				A-box		as-1		Box 4	CAAT-box	CCGTCC motif	CCGTCC-box	CCAAT-box	CGTCA-motif			ERE		G-box			MYB recognition site			STRE	TATA	TATA-box		TCCC-motif	TC-rich repeats	TCT-motif	TGACG-motif	TGA-element	Unnamed__1	Unnamed__4	Unnamed__6	W box		ACE							MYC		WRE3
32	MYB187	AAGAA-motif	ABRE			A-box	ARE	as-1		Box 4	CAAT-box	CCGTCC motif	CCGTCC-box		CGTCA-motif			ERE			GT1-motif	GCN4_motif				STRE		TATA-box	TCA-element			TCT-motif	TGACG-motif			Unnamed__4	Unnamed__6								MYB	MYB-like sequence	MYC
33	MYB121		ABRE				ARE	as-1		Box 4	CAAT-box			CCAAT-box	CGTCA-motif					G-box	GT1-motif	GCN4_motif	MYB recognition site	Myc		STRE		TATA-box			TC-rich repeats	TCT-motif	TGACG-motif		Unnamed__1	Unnamed__4		W box	AE-box						MYB	MYB-like sequence			WRE3
31	MYB188						ARE	as-1		Box 4	CAAT-box				CGTCA-motif			ERE		G-box		GCN4_motif				STRE	TATA	TATA-box		TCCC-motif	TC-rich repeats		TGACG-motif		Unnamed__1	Unnamed__4	Unnamed__6				AT1-motif						MYC		WRE3
26	MYB40	AAGAA-motif	ABRE				ARE			Box 4	CAAT-box							ERE		G-box						STRE	TATA	TATA-box	TCA-element					TGA-element	Unnamed__1	Unnamed__4		W box			AT1-motif				MYB	MYB-like sequence	MYC		WRE3
36	MYB189	AAGAA-motif	ABRE				ARE	as-1		Box 4	CAAT-box				CGTCA-motif				GA-motif		GT1-motif					STRE	TATA	TATA-box		TCCC-motif	TC-rich repeats	TCT-motif	TGACG-motif	TGA-element	Unnamed__1	Unnamed__4		W box						MRE	MYB		MYC		WRE3
37	MYB190	AAGAA-motif						as-1		Box 4	CAAT-box			CCAAT-box	CGTCA-motif			ERE			GT1-motif		MYB recognition site					TATA-box	TCA-element	TCCC-motif		TCT-motif	TGACG-motif	TGA-element	Unnamed__1	Unnamed__4		W box						MRE	MYB	MYB-like sequence	MYC	Sp1	WRE3
36	MYB191	AAGAA-motif					ARE	as-1		Box 4	CAAT-box				CGTCA-motif			ERE			GT1-motif				RY-element	STRE	TATA	TATA-box	TCA-element		TC-rich repeats	TCT-motif	TGACG-motif		Unnamed__1	Unnamed__4	Unnamed__6				AT1-motif			MRE	MYB		MYC
31	MYB60		ABRE				ARE	as-1		Box 4	CAAT-box				CGTCA-motif			ERE		G-box		GCN4_motif		Myc		STRE	TATA	TATA-box				TCT-motif	TGACG-motif	TGA-element	Unnamed__1	Unnamed__4		W box	AE-box						MYB		MYC		WRE3
35	MYB30A	AAGAA-motif				A-box	ARE	as-1		Box 4	CAAT-box	CCGTCC motif	CCGTCC-box	CCAAT-box	CGTCA-motif				GA-motif				MYB recognition site			STRE		TATA-box	TCA-element	TCCC-motif		TCT-motif	TGACG-motif		Unnamed__1	Unnamed__4									MYB		MYC		WRE3
26	MYB30B	AAGAA-motif				A-box				Box 4	CAAT-box	CCGTCC motif	CCGTCC-box	CCAAT-box									MYB recognition site		RY-element	STRE	TATA	TATA-box	TCA-element	TCCC-motif					Unnamed__1	Unnamed__4	Unnamed__6								MYB	MYB-like sequence	MYC
33	MYB13					A-box	ARE			Box 4	CAAT-box	CCGTCC motif	CCGTCC-box					ERE	GA-motif		GT1-motif				RY-element	STRE	TATA	TATA-box	TCA-element		TC-rich repeats	TCT-motif		TGA-element	Unnamed__1	Unnamed__4							LAMP-element	MRE	MYB		MYC		WRE3
36	MYB15	AAGAA-motif	ABRE				ARE	as-1		Box 4	CAAT-box				CGTCA-motif			ERE	GA-motif	G-box	GT1-motif	GCN4_motif		Myc			TATA	TATA-box	TCA-element				TGACG-motif		Unnamed__1	Unnamed__4	Unnamed__6	W box					LAMP-element	MRE	MYB		MYC
28	MYB14	AAGAA-motif	ABRE				ARE	as-1		Box 4	CAAT-box				CGTCA-motif					G-box				Myc		STRE	TATA	TATA-box					TGACG-motif		Unnamed__1	Unnamed__4		W box							MYB		MYC
36	MYB136	AAGAA-motif					ARE	as-1		Box 4	CAAT-box				CGTCA-motif			ERE		G-box		GCN4_motif				STRE	TATA	TATA-box					TGACG-motif		Unnamed__1	Unnamed__4	Unnamed__6	W box	AE-box						MYB		MYC	Sp1	WRE3
23	MYB137		ABRE				ARE	as-1		Box 4	CAAT-box			CCAAT-box	CGTCA-motif			ERE					MYB recognition site			STRE	TATA	TATA-box					TGACG-motif			Unnamed__4	Unnamed__6										MYC		WRE3
30	MYB138	AAGAA-motif	ABRE				ARE	as-1		Box 4	CAAT-box				CGTCA-motif			ERE	GA-motif	G-box		GCN4_motif					TATA	TATA-box				TCT-motif	TGACG-motif		Unnamed__1	Unnamed__4		W box							MYB		MYC
31	MYB139	AAGAA-motif					ARE			Box 4	CAAT-box							ERE		G-box	GT1-motif					STRE	TATA	TATA-box	TCA-element	TCCC-motif		TCT-motif				Unnamed__4	Unnamed__6						LAMP-element	MRE	MYB	MYB-like sequence	MYC
25	MYB4A	AAGAA-motif	ABRE				ARE			Box 4	CAAT-box															STRE		TATA-box		TCCC-motif					Unnamed__1	Unnamed__4									MYB	MYB-like sequence	MYC		WRE3
35	MYB4B		ABRE				ARE	as-1		Box 4	CAAT-box				CGTCA-motif			ERE	GA-motif		GT1-motif	GCN4_motif				STRE		TATA-box			TC-rich repeats		TGACG-motif		Unnamed__1	Unnamed__4		W box							MYB	MYB-like sequence	MYC	Sp1	WRE3
24	MYB3	AAGAA-motif								Box 4	CAAT-box							ERE			GT1-motif					STRE		TATA-box	TCA-element		TC-rich repeats					Unnamed__4		W box			AT1-motif				MYB	MYB-like sequence	MYC		WRE3
33	MYBC2-L5		ABRE				ARE		AT~TATA-box	Box 4	CAAT-box							ERE			GT1-motif	GCN4_motif		Myc		STRE	TATA	TATA-box	TCA-element		TC-rich repeats			TGA-element	Unnamed__1	Unnamed__4													WRE3
32	MYBC2-L6	AAGAA-motif	ABRE	ABRE3a	ABRE4		ARE	as-1		Box 4	CAAT-box				CGTCA-motif			ERE		G-box		GCN4_motif				STRE		TATA-box				TCT-motif	TGACG-motif	TGA-element	Unnamed__1	Unnamed__4								MRE	MYB		MYC		WRE3
36	MYBC2-L1	AAGAA-motif	ABRE				ARE	as-1	AT~TATA-box	Box 4	CAAT-box				CGTCA-motif			ERE		G-box						STRE		TATA-box	TCA-element	TCCC-motif	TC-rich repeats		TGACG-motif			Unnamed__4		W box						MRE	MYB	MYB-like sequence	MYC		WRE3
28	MYBC2-L2		ABRE				ARE		AT~TATA-box	Box 4	CAAT-box									G-box	GT1-motif	GCN4_motif					TATA	TATA-box	TCA-element	TCCC-motif				TGA-element	Unnamed__1	Unnamed__4		W box							MYB	MYB-like sequence	MYC		WRE3
19	MYBC2-L3								AT~TATA-box	Box 4	CAAT-box							ERE						Myc			TATA	TATA-box	TCA-element	TCCC-motif		TCT-motif				Unnamed__4		W box											WRE3
39	MYBC2-L4	AAGAA-motif	ABRE	ABRE3a	ABRE4		ARE		AT~TATA-box	Box 4	CAAT-box			CCAAT-box				ERE	GA-motif	G-box	GT1-motif	GCN4_motif	MYB recognition site		RY-element	STRE		TATA-box		TCCC-motif	TC-rich repeats			TGA-element	Unnamed__1	Unnamed__4		W box						MRE			MYC
41	MYB5A	AAGAA-motif	ABRE			A-box	ARE	as-1			CAAT-box	CCGTCC motif	CCGTCC-box	CCAAT-box	CGTCA-motif					G-box	GT1-motif		MYB recognition site					TATA-box				TCT-motif	TGACG-motif	TGA-element	Unnamed__1	Unnamed__4		W box					LAMP-element		MYB	MYB-like sequence	MYC	Sp1	WRE3
30	MYB5B	AAGAA-motif	ABRE				ARE			Box 4	CAAT-box							ERE			GT1-motif			Myc		STRE	TATA	TATA-box	TCA-element	TCCC-motif					Unnamed__1	Unnamed__4		W box			AT1-motif				MYB	MYB-like sequence	MYC	Sp1	WRE3
35	MYBPA1	AAGAA-motif	ABRE				ARE	as-1		Box 4	CAAT-box				CGTCA-motif			ERE		G-box	GT1-motif					STRE	TATA	TATA-box	TCA-element		TC-rich repeats	TCT-motif	TGACG-motif	TGA-element	Unnamed__1	Unnamed__4	Unnamed__6		AE-box					MRE	MYB		MYC
21	MYBPA2	AAGAA-motif	ABRE				ARE			Box 4	CAAT-box							ERE						Myc	RY-element			TATA-box				TCT-motif			Unnamed__1	Unnamed__4		W box			AT1-motif			MRE			MYC
31	MYBPAR	AAGAA-motif					ARE	as-1		Box 4	CAAT-box			CCAAT-box	CGTCA-motif			ERE		G-box			MYB recognition site			STRE		TATA-box			TC-rich repeats	TCT-motif	TGACG-motif		Unnamed__1	Unnamed__4	Unnamed__6								MYB		MYC		WRE3
31	MYBPA4	AAGAA-motif								Box 4	CAAT-box							ERE		G-box	GT1-motif	GCN4_motif				STRE	TATA	TATA-box							Unnamed__1	Unnamed__4		W box		ACE			LAMP-element				MYC		WRE3
28	MYBPA5	AAGAA-motif					ARE			Box 4	CAAT-box							ERE		G-box	GT1-motif			Myc		STRE	TATA	TATA-box			TC-rich repeats				Unnamed__1	Unnamed__4		W box		ACE					MYB	MYB-like sequence	MYC
29	MYBA6		ABRE				ARE	as-1	AT~TATA-box	Box 4	CAAT-box				CGTCA-motif			ERE	GA-motif	G-box						STRE	TATA	TATA-box	TCA-element		TC-rich repeats	TCT-motif	TGACG-motif			Unnamed__4					AT1-motif				MYB	MYB-like sequence	MYC
24	MYB27	AAGAA-motif					ARE			Box 4	CAAT-box										GT1-motif			Myc		STRE	TATA	TATA-box	TCA-element		TC-rich repeats	TCT-motif			Unnamed__1	Unnamed__4			AE-box					MRE			MYC	Sp1	WRE3
29	MYB35A	AAGAA-motif						as-1			CAAT-box				CGTCA-motif					G-box	GT1-motif			Myc	RY-element	STRE		TATA-box	TCA-element	TCCC-motif	TC-rich repeats	TCT-motif	TGACG-motif		Unnamed__1	Unnamed__4									MYB		MYC
31	MYB35B	AAGAA-motif					ARE	as-1		Box 4	CAAT-box			CCAAT-box	CGTCA-motif			ERE		G-box	GT1-motif		MYB recognition site	Myc		STRE	TATA	TATA-box		TCCC-motif			TGACG-motif			Unnamed__4		W box		ACE					MYB	MYB-like sequence	MYC	Sp1	WRE3
37	MYB98	AAGAA-motif					ARE	as-1		Box 4	CAAT-box			CCAAT-box	CGTCA-motif			ERE		G-box	GT1-motif		MYB recognition site	Myc		STRE		TATA-box			TC-rich repeats		TGACG-motif		Unnamed__1	Unnamed__4		W box			AT1-motif			MRE	MYB	MYB-like sequence	MYC
36	MYB173	AAGAA-motif				A-box	ARE	as-1		Box 4	CAAT-box	CCGTCC motif	CCGTCC-box		CGTCA-motif			ERE	GA-motif		GT1-motif			Myc		STRE	TATA	TATA-box	TCA-element		TC-rich repeats		TGACG-motif	TGA-element	Unnamed__1	Unnamed__4			AE-box						MYB		MYC
37	MYB174	AAGAA-motif				A-box	ARE	as-1		Box 4	CAAT-box	CCGTCC motif	CCGTCC-box	CCAAT-box				ERE		G-box	GT1-motif		MYB recognition site	Myc		STRE		TATA-box	TCA-element					TGA-element	Unnamed__1	Unnamed__4			AE-box				LAMP-element		MYB		MYC		WRE3
35	MYB175						ARE	as-1		Box 4	CAAT-box			CCAAT-box	CGTCA-motif					G-box	GT1-motif		MYB recognition site	Myc		STRE		TATA-box	TCA-element				TGACG-motif		Unnamed__1	Unnamed__4								MRE	MYB	MYB-like sequence	MYC	Sp1	WRE3
36	MYB176	AAGAA-motif						as-1		Box 4	CAAT-box				CGTCA-motif			ERE	GA-motif	G-box				Myc		STRE	TATA	TATA-box	TCA-element	TCCC-motif		TCT-motif	TGACG-motif	TGA-element	Unnamed__1	Unnamed__4		W box			AT1-motif		LAMP-element	MRE	MYB		MYC	Sp1
36	MYB177						ARE	as-1		Box 4	CAAT-box				CGTCA-motif			ERE		G-box	GT1-motif	GCN4_motif		Myc		STRE	TATA	TATA-box	TCA-element				TGACG-motif	TGA-element		Unnamed__4			AE-box	ACE	AT1-motif			MRE	MYB	MYB-like sequence	MYC	Sp1	WRE3
35	MYB179					A-box	ARE	as-1		Box 4	CAAT-box	CCGTCC motif	CCGTCC-box		CGTCA-motif			ERE		G-box	GT1-motif			Myc	RY-element	STRE	TATA	TATA-box	TCA-element	TCCC-motif	TC-rich repeats	TCT-motif	TGACG-motif		Unnamed__1	Unnamed__4		W box		ACE					MYB	MYB-like sequence	MYC		WRE3
36	MYB180					A-box	ARE	as-1		Box 4	CAAT-box	CCGTCC motif	CCGTCC-box		CGTCA-motif			ERE		G-box	GT1-motif			Myc	RY-element	STRE	TATA	TATA-box		TCCC-motif	TC-rich repeats	TCT-motif	TGACG-motif		Unnamed__1	Unnamed__4		W box		ACE					MYB	MYB-like sequence	MYC		WRE3
25	MYB181	AAGAA-motif					ARE			Box 4	CAAT-box							ERE		G-box	GT1-motif			Myc		STRE	TATA	TATA-box	TCA-element	TCCC-motif					Unnamed__1	Unnamed__4									MYB	MYB-like sequence	MYC
37	MYB182	AAGAA-motif				A-box	ARE	as-1		Box 4	CAAT-box	CCGTCC motif	CCGTCC-box		CGTCA-motif					G-box				Myc	RY-element	STRE		TATA-box	TCA-element		TC-rich repeats	TCT-motif	TGACG-motif	TGA-element	Unnamed__1	Unnamed__4		W box	AE-box					MRE	MYB	MYB-like sequence	MYC
28	MYB183	AAGAA-motif					ARE			Box 4	CAAT-box			CCAAT-box				ERE		G-box	GT1-motif		MYB recognition site	Myc				TATA-box	TCA-element			TCT-motif				Unnamed__4					AT1-motif				MYB	MYB-like sequence	MYC	Sp1	WRE3
31	MYB184					A-box	ARE			Box 4	CAAT-box	CCGTCC motif	CCGTCC-box	CCAAT-box				ERE		G-box			MYB recognition site	Myc		STRE	TATA	TATA-box						TGA-element	Unnamed__1	Unnamed__4								MRE	MYB		MYC		WRE3
33	MYB185	AAGAA-motif				A-box	ARE	as-1		Box 4	CAAT-box			CCAAT-box	CGTCA-motif			ERE		G-box			MYB recognition site	Myc	RY-element	STRE		TATA-box					TGACG-motif		Unnamed__1	Unnamed__4	Unnamed__6								MYB	MYB-like sequence	MYC		WRE3
21	MYB186	AAGAA-motif					ARE			Box 4	CAAT-box							ERE						Myc		STRE	TATA	TATA-box		TCCC-motif					Unnamed__1	Unnamed__4									MYB		MYC
23	MYBPA11		ABRE				ARE	as-1	AT~TATA-box	Box 4	CAAT-box				CGTCA-motif						GT1-motif							TATA-box				TCT-motif	TGACG-motif			Unnamed__4		W box							MYB	MYB-like sequence	MYC
27	MYBPA7	AAGAA-motif	ABRE			A-box	ARE				CAAT-box	CCGTCC motif	CCGTCC-box					ERE						Myc				TATA-box		TCCC-motif	TC-rich repeats	TCT-motif			Unnamed__1	Unnamed__4								MRE	MYB	MYB-like sequence	MYC
31	MYBPA8	AAGAA-motif	ABRE				ARE			Box 4	CAAT-box							ERE								STRE	TATA	TATA-box			TC-rich repeats				Unnamed__1	Unnamed__4		W box			AT1-motif				MYB	MYB-like sequence	MYC
28	MYBPA9	AAGAA-motif				A-box	ARE	as-1		Box 4	CAAT-box	CCGTCC motif	CCGTCC-box		CGTCA-motif			ERE	GA-motif								TATA	TATA-box	TCA-element						Unnamed__1	Unnamed__4									MYB		MYC		WRE3
33	MYBPA10		ABRE				ARE	as-1		Box 4	CAAT-box				CGTCA-motif			ERE		G-box	GT1-motif						TATA	TATA-box	TCA-element			TCT-motif	TGACG-motif	TGA-element	Unnamed__1	Unnamed__4	Unnamed__6				AT1-motif			MRE	MYB		MYC
25	MYBPA6						ARE	as-1		Box 4	CAAT-box				CGTCA-motif			ERE		G-box							TATA	TATA-box	TCA-element				TGACG-motif			Unnamed__4		W box				F-box			MYB				WRE3
24	MYBA11						ARE	as-1		Box 4	CAAT-box				CGTCA-motif											STRE	TATA	TATA-box					TGACG-motif	TGA-element	Unnamed__1	Unnamed__4									MYB	MYB-like sequence	MYC		WRE3
32	MYBA12		ABRE				ARE	as-1		Box 4	CAAT-box				CGTCA-motif			ERE			GT1-motif			Myc				TATA-box			TC-rich repeats	TCT-motif	TGACG-motif		Unnamed__1	Unnamed__4								MRE	MYB	MYB-like sequence	MYC		WRE3
24	MYBA5	AAGAA-motif	ABRE				ARE			Box 4	CAAT-box							ERE	GA-motif					Myc		STRE	TATA	TATA-box			TC-rich repeats	TCT-motif				Unnamed__4									MYB	MYB-like sequence	MYC
30	MYBA2	AAGAA-motif	ABRE				ARE			Box 4	CAAT-box							ERE			GT1-motif			Myc		STRE	TATA	TATA-box	TCA-element			TCT-motif			Unnamed__1	Unnamed__4	Unnamed__6		AE-box					MRE	MYB	MYB-like sequence	MYC
31	MYBPA12	AAGAA-motif						as-1		Box 4	CAAT-box				CGTCA-motif			ERE	GA-motif		GT1-motif					STRE	TATA	TATA-box		TCCC-motif	TC-rich repeats	TCT-motif	TGACG-motif			Unnamed__4	Unnamed__6								MYB		MYC
29	MYBA3	AAGAA-motif	ABRE				ARE			Box 4	CAAT-box			CCAAT-box				ERE					MYB recognition site	Myc		STRE	TATA	TATA-box	TCA-element						Unnamed__1	Unnamed__4	Unnamed__6	W box	AE-box						MYB		MYC
32	MYBA4						ARE			Box 4	CAAT-box							ERE			GT1-motif	GCN4_motif		Myc		STRE		TATA-box	TCA-element						Unnamed__1	Unnamed__4			AE-box						MYB	MYB-like sequence	MYC		WRE3
25	MYBPAL2		ABRE				ARE			Box 4	CAAT-box										GT1-motif					STRE	TATA	TATA-box	TCA-element						Unnamed__1	Unnamed__4		W box			AT1-motif		LAMP-element		MYB	MYB-like sequence	MYC		WRE3
29	MYBA9		ABRE				ARE			Box 4	CAAT-box			CCAAT-box								GCN4_motif	MYB recognition site	Myc		STRE	TATA	TATA-box						TGA-element		Unnamed__4		W box	AE-box								MYC	Sp1
24	MYBPAL3	AAGAA-motif					ARE	as-1		Box 4	CAAT-box				CGTCA-motif													TATA-box	TCA-element			TCT-motif	TGACG-motif		Unnamed__1	Unnamed__4			AE-box					MRE	MYB	MYB-like sequence	MYC	Sp1	WRE3
27	MYBA10	AAGAA-motif					ARE			Box 4	CAAT-box										GT1-motif			Myc		STRE	TATA	TATA-box				TCT-motif			Unnamed__1	Unnamed__4		W box			AT1-motif			MRE	MYB		MYC
34	MYBA1	AAGAA-motif				A-box	ARE	as-1		Box 4	CAAT-box	CCGTCC motif			CGTCA-motif				GA-motif		GT1-motif					STRE		TATA-box	TCA-element			TCT-motif	TGACG-motif	TGA-element	Unnamed__1	Unnamed__4		W box							MYB	MYB-like sequence	MYC	Sp1
38	MYB195	AAGAA-motif					ARE	as-1	AT~TATA-box	Box 4	CAAT-box				CGTCA-motif		DRE1	ERE		G-box	GT1-motif					STRE	TATA	TATA-box		TCCC-motif			TGACG-motif		Unnamed__1	Unnamed__4	Unnamed__6	W box						MRE	MYB	MYB-like sequence	MYC		WRE3
36	MYB193	AAGAA-motif					ARE	as-1	AT~TATA-box	Box 4	CAAT-box				CGTCA-motif					G-box		GCN4_motif		Myc		STRE	TATA	TATA-box					TGACG-motif		Unnamed__1	Unnamed__4		W box		ACE					MYB	MYB-like sequence	MYC		WRE3
38	MYB125	AAGAA-motif					ARE	as-1	AT~TATA-box	Box 4	CAAT-box			CCAAT-box	CGTCA-motif			ERE		G-box	GT1-motif		MYB recognition site		RY-element	STRE		TATA-box	TCA-element			TCT-motif	TGACG-motif		Unnamed__1	Unnamed__4			AE-box	ACE					MYB				WRE3
31	MYB26	AAGAA-motif	ABRE				ARE		AT~TATA-box	Box 4	CAAT-box							ERE			GT1-motif					STRE	TATA	TATA-box			TC-rich repeats				Unnamed__1	Unnamed__4		W box						MRE	MYB	MYB-like sequence	MYC
36	MYB103	AAGAA-motif					ARE	as-1	AT~TATA-box	Box 4	CAAT-box				CGTCA-motif					G-box	GT1-motif	GCN4_motif				STRE		TATA-box		TCCC-motif	TC-rich repeats		TGACG-motif	TGA-element	Unnamed__1	Unnamed__4	Unnamed__6		AE-box					MRE	MYB	MYB-like sequence	MYC
24	MYB67B	AAGAA-motif					ARE		AT~TATA-box	Box 4	CAAT-box										GT1-motif					STRE	TATA	TATA-box	TCA-element			TCT-motif			Unnamed__1	Unnamed__4					AT1-motif		LAMP-element		MYB		MYC
32	MYB67A	AAGAA-motif	ABRE						AT~TATA-box	Box 4	CAAT-box							ERE		G-box	GT1-motif			Myc		STRE	TATA	TATA-box							Unnamed__1	Unnamed__4	Unnamed__6		AE-box						MYB	MYB-like sequence	MYC		WRE3
32	MYB91B	AAGAA-motif				A-box	ARE	as-1	AT~TATA-box		CAAT-box	CCGTCC motif	CCGTCC-box		CGTCA-motif			ERE		G-box	GT1-motif				RY-element	STRE	TATA	TATA-box	TCA-element	TCCC-motif		TCT-motif	TGACG-motif		Unnamed__1	Unnamed__4	Unnamed__6		AE-box						MYB	MYB-like sequence	MYC
25	MYB192	AAGAA-motif					ARE		AT~TATA-box	Box 4	CAAT-box			CCAAT-box				ERE			GT1-motif		MYB recognition site			STRE	TATA	TATA-box							Unnamed__1	Unnamed__4							LAMP-element		MYB	MYB-like sequence			WRE3
29	MYBA8	AAGAA-motif	ABRE				ARE		AT~TATA-box	Box 4	CAAT-box							ERE			GT1-motif			Myc		STRE	TATA	TATA-box	TCA-element			TCT-motif			Unnamed__1	Unnamed__4	Unnamed__6		AE-box					MRE	MYB	MYB-like sequence
33	MYB155	AAGAA-motif	ABRE	ABRE3a	ABRE4		ARE	as-1	AT~TATA-box	Box 4	CAAT-box				CGTCA-motif		DRE1	ERE	GA-motif	G-box	GT1-motif					STRE	TATA	TATA-box					TGACG-motif			Unnamed__4					AT1-motif		LAMP-element			MYB-like sequence	MYC		WRE3
25	MYB82A	AAGAA-motif	ABRE				ARE		AT~TATA-box	Box 4	CAAT-box									G-box	GT1-motif					STRE		TATA-box		TCCC-motif		TCT-motif				Unnamed__4		W box	AE-box						MYB	MYB-like sequence	MYC
28	MYB161	AAGAA-motif					ARE				CAAT-box							ERE								STRE	TATA	TATA-box	TCA-element	TCCC-motif		TCT-motif		TGA-element	Unnamed__1	Unnamed__4			AE-box							MYB-like sequence	MYC
36	MYB108B	AAGAA-motif	ABRE	ABRE3a	ABRE4	A-box	ARE	as-1	AT~TATA-box	Box 4	CAAT-box	CCGTCC motif	CCGTCC-box		CGTCA-motif					G-box						STRE	TATA	TATA-box	TCA-element			TCT-motif	TGACG-motif		Unnamed__1	Unnamed__4		W box							MYB		MYC		WRE3
23	MYB167	AAGAA-motif	ABRE				ARE		AT~TATA-box	Box 4	CAAT-box			CCAAT-box				ERE					MYB recognition site				TATA	TATA-box			TC-rich repeats	TCT-motif				Unnamed__4								MRE	MYB		MYC		WRE3
32	MYB178		ABRE	ABRE3a	ABRE4		ARE	as-1			CAAT-box			CCAAT-box	CGTCA-motif			ERE	GA-motif	G-box			MYB recognition site					TATA-box		TCCC-motif			TGACG-motif		Unnamed__1	Unnamed__4		W box					LAMP-element		MYB	MYB-like sequence	MYC		WRE3
29	MYB80	AAGAA-motif	ABRE			A-box	ARE		AT~TATA-box	Box 4	CAAT-box	CCGTCC motif	CCGTCC-box								GT1-motif			Myc	RY-element	STRE		TATA-box	TCA-element		TC-rich repeats					Unnamed__4		W box							MYB	MYB-like sequence
33	MYB91A	AAGAA-motif					ARE	as-1	AT~TATA-box	Box 4	CAAT-box			CCAAT-box	CGTCA-motif								MYB recognition site			STRE		TATA-box		TCCC-motif		TCT-motif	TGACG-motif		Unnamed__1	Unnamed__4				ACE			LAMP-element	MRE	MYB		MYC		WRE3
27	MYB194	AAGAA-motif	ABRE					as-1	AT~TATA-box	Box 4	CAAT-box				CGTCA-motif			ERE		G-box							TATA	TATA-box	TCA-element				TGACG-motif		Unnamed__1	Unnamed__4	Unnamed__6	W box							MYB		MYC
32	MYB196		ABRE	ABRE3a	ABRE4		ARE	as-1	AT~TATA-box	Box 4	CAAT-box			CCAAT-box	CGTCA-motif					G-box	GT1-motif		MYB recognition site			STRE	TATA	TATA-box					TGACG-motif		Unnamed__1	Unnamed__4	Unnamed__6								MYB		MYC		WRE3
29	MYB82B		ABRE				ARE	as-1	AT~TATA-box	Box 4	CAAT-box				CGTCA-motif			ERE		G-Box				Myc		STRE	TATA	TATA-box	TCA-element		TC-rich repeats	TCT-motif	TGACG-motif	TGA-element	Unnamed__1	Unnamed__4				ACE					MYB				WRE3
33	MYBA7	AAGAA-motif	ABRE			A-box	ARE	as-1	AT~TATA-box	Box 4	CAAT-box	CCGTCC motif	CCGTCC-box		CGTCA-motif			ERE		G-box	GT1-motif	GCN4_motif						TATA-box	TCA-element				TGACG-motif			Unnamed__4									MYB	MYB-like sequence	MYC		WRE3
37	MYBAL1	AAGAA-motif	ABRE	ABRE3a	ABRE4		ARE		AT~TATA-box	Box 4	CAAT-box							ERE		G-Box	GT1-motif	GCN4_motif		Myc	RY-element	STRE	TATA	TATA-box	TCA-element	TCCC-motif	TC-rich repeats					Unnamed__4		W box	AE-box						MYB	MYB-like sequence		Sp1
30	MYBPAL1		ABRE			A-box	ARE	as-1	AT~TATA-box	Box 4	CAAT-box	CCGTCC motif	CCGTCC-box		CGTCA-motif			ERE		G-box	GT1-motif			Myc		STRE		TATA-box	TCA-element	TCCC-motif		TCT-motif	TGACG-motif		Unnamed__1	Unnamed__4							LAMP-element			MYB-like sequence			WRE3
37	MYB135	AAGAA-motif	ABRE	ABRE3a	ABRE4		ARE	as-1	AT~TATA-box	Box 4	CAAT-box	CGTCA-motif						ERE		G-Box	GT1-motif	GCN4_motif		Myc		STRE		TATA-box	TCA-element		TC-rich repeats		TGACG-motif	TGA-element	Unnamed__1	Unnamed__4	Unnamed__6	W box	AE-box			F-box			MYB	MYB-like sequence		Sp1	WRE3
[truncated: 80 more columns]
