# Supplementary material for: The Effect of Transcription Factor MYB14 on Defense Mechanisms in Vitis quinquangularis-Pingyi
Source: Int J Mol Sci. 2020 Jan 21;21(3):706. doi: 10.3390/ijms21030706 (PMC7036875; doi:10.3390/ijms21030706)
Supplement: Supplementary file 1 [file ijms-21-00706-s001.zip › ijms-695011 supplementary/Table S2.xlsx]

## Sheet: Sheet1
Table S2. List of all R2R3-MYB family numbers identified in the Vitis vinifera genome.
Subgroup	Gene Name	12Xv1 genome accessions VIT ID		Vitis chromosome location	RefSeq ID	cDNA sequence	Protein sequence
S1	MYB60	VIT_08s0056g00800		Chr8 1264742 1266497 +	LOC100233072	ATGGGAAGGCCTCCTTGCTGTGATAAAGTTGGTATCAAGAAGGGTCCTTGGACCCCAGAAGAGGACATCATCTTGGTCTCCTATATCCAAGAGCATGGCCCCGGAAATTGGAGATCAGTGCCTACAAACACCGGGCTGCTGAGGTGTAGCAAGAGTTGCAGGCTTAGATGGACTAATTACCTTAGACCGGGGATTAAGCGCGGTAACTTCACTCCCCATGAAGAAGGAATGATCATCCATCTACAAGCCCTATTGGGTAACAAATGGGCTGCCATAGCTTCATACCTCCCTCAAAGAACTGATAATGATATTAAGAATTATTGGAACACTCACTTGAAGAAGAAGATCAAGAAGTTTCAGTCAGCTTTGAGCCCCCATATGGCCTCAGATTCAACCACA…	MGRPPCCDKVGIKKGPWTPEEDIILVSYIQEHGPGNWRSVPTNTGLLRCSKSCRLRWTNYLRPGIKRGNFTPHEEGMIIHLQALLGNKWAAIASYLPQRTDNDIKNYWNTHLKKKIKKFQSALSPHMASDSTTSTCTNHQFVPRSYAGDDHHRRGSSFEVINGHSSAHPSLNSPISTYASSTENISRLLEGWMRSSPKATKEKLHQNSSLEEGSIDMTGNSMAVAAVTSVQCYRPKLEQGGGELVANDEFESILEYENLNDDHHQTTDATIPSDDHDHDHEMKMDHDQKKHNPPLSFLEKWLLDESAAQGEEMMDQLSPIF
S1	MYB30A	VIT_17s0000g06190		Chr17 6754044 6755968 +	LOC100233018	ATGGGGAGGCCACCTTGCTGTGACAAGATCGGGGTGAAGAAAGGGCCATGGACTCCTGAAGAGGACATCATCTTGGTCTCTTACATTCAAGATCATGGTCCAGGGAATTGGAGAGCAGTTCCTACTAGCACAGGTCTGCTTAGATGCAGTAAGAGTTGCAGGCTTAGATGGACTAATTATCTCCGCCCGGGTATCAAACGCGGTAACTTTACTGATCAGGAGGAGAAGACGATAATCCACCTCCAGGCTCTTTTGGGCAATAGATGGGCTGCCATAGCTTCTTATCTTCCTCAGAGAACGGACAATGATATAAAAAATTATTGGAACACCCATTTGAAAAAGAAGCTGAAGAAGTTTCCCACAGGTGTAGATGACCATAATCAAGATGGGTTTTCAATC…	MGRPPCCDKIGVKKGPWTPEEDIILVSYIQDHGPGNWRAVPTSTGLLRCSKSCRLRWTNYLRPGIKRGNFTDQEEKTIIHLQALLGNRWAAIASYLPQRTDNDIKNYWNTHLKKKLKKFPTGVDDHNQDGFSISKGQWERRLQTDIHMAKQALCEALSIDTSSSLPDLKSSNGYNPNTRPVQASTYASSAENIAKLLEGWMRNSPKSTRTNSEATQNSKNSSEGATTPDALDSLFSFNSSNSDLSLSNDETANFTPETILFQDESKPNLETQVPLTMIEKWLFDEGAATQEQEDLIDMSLEDTAQLF
S1	MYB30B	VIT_14s0108g00830		Chr14 29512172 29513717 -	LOC100257755	ATGGGAAGACCACCTTGCTGTGATAAAATCGGTGTGAAGAAAGGACCATGGACACCTGAAGAAGATATCATACTAGTCTCTTATATCCAGGAACATGGTCCGGGGAATTGGAGGGCTGTTCCTACTAATACAGGATTGCTTAGATGCAGTAAGAGTTGCAGGCTTAGATGGACTAACTACCTCCGGCCTGGAATCAAAAGAGGTAACTTTACCGACCATGAGGAGAGGATGATCATTCACCTTCAAGCTCTTTTGGGCAACAGATGGGCTGCCATAGCTTCTTATCTTCCTCAGAGAACAGACAATGACATCAAGAACTATTGGAATACCCATTTGAAGAAAAAGCTGAAAAAGCTTCAAACAGGCTCATCCTCAGATGGTCACTCTAGAGATGTGTCC…	MGRPPCCDKIGVKKGPWTPEEDIILVSYIQEHGPGNWRAVPTNTGLLRCSKSCRLRWTNYLRPGIKRGNFTDHEERMIIHLQALLGNRWAAIASYLPQRTDNDIKNYWNTHLKKKLKKLQTGSSSDGHSRDVSLASQSISRGQWERRLQTDIHMAKQALHEALSLEKPHSSSDQLNPTNGYQTCTRPGQASSYASSTENIARLLEGWMRNSPKQARASSATTQNSFINTAGTDSTSSEGTPSAANNEDIELTEAYEMLFGFDSLDSSNSEISQSKSPEASFFQEESKPDLSDQVPLSFLEKWLFEEGGAQGKEDLTDISLDESPDFF
S2	MYB13	VIT_05s0049g01010		Chr5 8035802 8037500 +	LOC100240829	ATGGCGAGAAGTCCTTGTTGTGACAAGATGGGATTAAAGAAGGGGCCATGGACTCCTGAGGAAGATAAAATTCTGGTGGCCCATGTTCAAAAACATGGCCATGGAAATTGGCGAGCCCTTCCAAAACAAGCCGGATTACTGAGATGTGGGAAGAGTTGCAGGCTCCGATGGGTGAACTACTTACGACCCGATATCAAGAGAGGAAATTTCAGCAGAGAAGAAGAGGATGCCATCATTGACTTACATGAAAAGCTTGGCAATAGATGGTCTGCCATTGCAGCGAGATTACCGGGTCGGACTGACAATGAGATAAAGAATGTGTGGCACACCAACTTGAAGAAGAGGCTCAAAAAAAAATTGGCCACTCCTAATTCTAAAGGCCACTCTACTGCAGCAGCG…	MARSPCCDKMGLKKGPWTPEEDKILVAHVQKHGHGNWRALPKQAGLLRCGKSCRLRWVNYLRPDIKRGNFSREEEDAIIDLHEKLGNRWSAIAARLPGRTDNEIKNVWHTNLKKRLKKKLATPNSKGHSTAAASKCDSGSACQSEPVNLNFPGKISPQPSSSEFSSITDSPIRNMEIHMNTGIKDEQMDSLESFPEIHESFWSDALSSDNSSMPTAFHTVNDESQLQFPLSPADALEVGYGHSSRIDDGMEFWYDVFIRAGGLQELN
S2	MYB15	VIT_05s0049g01020		Chr5 8046871 8048411 +	LOC100254518	ATGGTAAGAGCTCCTTGTTGTGATAAGGTGGGATTGAAGAAGGGGCCATGGACGACTCAGGAAGATCAAATTTTGACGGCCTACGTTCTACAACATGGCCATGGAAACTGGCGAGCCCTTCCAAAACAAGCCGGATTACTAAGATGTGGGAAGAGTTGCAGACTCCGATGGATAAACTACTTACGACCTGATATCAAGAGAGGAAATTTCAGCAGAGAAGAAGAGGATACCATCATTGAGTTACATGAAAAGCTTGGCAATAAATGGTCGGCCATAGCAGCCAGCCTCCCGGGTCGGACCGACAACGAGATAAAAAATGTCTGGCACACACACCTGAAAAAGAGGCTCAAAAAAAAATTGGCCACTCCGGATTCCAAAGGCCACTTTACTGCAGCAGCT…	MVRAPCCDKVGLKKGPWTTQEDQILTAYVLQHGHGNWRALPKQAGLLRCGKSCRLRWINYLRPDIKRGNFSREEEDTIIELHEKLGNKWSAIAASLPGRTDNEIKNVWHTHLKKRLKKKLATPDSKGHFTAAASTCDSDSFNSSGKMSPQPSSSEFSSFTDSSTRTMETHSTGVKNEQMEEYSTESFPEIDESFWSDALSSDNSSMASDFPAVADELQLQTPELAYGQISNMMDDGMEFWYDVFIRSGGLQEL
S2	MYB14	VIT_07s0005g03340		Chr7 6210930 6212669 +	LOC100233135	ATGGGGAGAGCTCCTTGTTGTGAGAAGATGGGGTTGAAGAAAGGTCCATGGACTCCCGAAGAAGATCAGATTTTGGTCAATTACATCCACCTTTATGGCCATGGAAACTGGAGGGCACTTCCCAAACAAGCTGGCTTATTGAGGTGTGGAAAGAGTTGCAGACTTCGATGGACGAATTATCTGAGGCCGGATATCAAACGGGGAAACTTCACCAGTGAAGAAGAAGAAACCATCATCGAGTTACATGAAAGGCTGGGCAATAGATGGTCAGCGATAGCAGCGAAACTACCGGGGAGGACAGACAATGAGATAAAAAATGTGTGGCACACCCACTTGAAGAAGAGGCTCAAGCACAACCACGCCACGCCACCCCCTAAAAGACACTCTCTTGATGCGTCC…	MGRAPCCEKMGLKKGPWTPEEDQILVNYIHLYGHGNWRALPKQAGLLRCGKSCRLRWTNYLRPDIKRGNFTSEEEETIIELHERLGNRWSAIAAKLPGRTDNEIKNVWHTHLKKRLKHNHATPPPKRHSLDASQVEKQQNPINSATNSRSESLGYGPVLSPQPSFSDISSAATTTTTTTTATMSDITTPCIKVDSPEDFPEMDENFWSEVLSSNKSGAAGDLPGAASGPQLQFPFSPRAVIGSSPYSTYDMDMEFWYNIFTRSGELHELSEI
S2N	MYB135	VIT_14s0036g00460		Chr14 10167871 10168451 +	LOC100251790	ATGGTGAGGACTCCTTGTTGTGAGAGTATGGGACTGAAGAAGGGGTCATGGACTCCTGAGGAAGATCAGATCTTAGTTTCTCACATTCAGCGCCATGGCCACGGCAACTGGCGGGCTCTCCCCAAAGAAGCCGGGTTAATGAGATGTGGAAAAAGCTGCAGGCTTCGATGGACGAACTACTTGCGCCCAGATATCAAGCGAGGAAACTTCAGCAAGGAAGAAGAAGAAACCATCATCAAGCTCCATCAACTTCTTGGAAACAGGTGGTCTGCCATAGCAGCTAGGCTACCAGGAAGAACAGACAATGAGATAAAAAATTTCTGGCACTCCCATCTCAAGAAGAGACTGAAACACAAGTTGGCCACCCTAGACACAATTCCCAAATGCAAAATGGGGGAT…	MVRTPCCESMGLKKGSWTPEEDQILVSHIQRHGHGNWRALPKEAGLMRCGKSCRLRWTNYLRPDIKRGNFSKEEEETIIKLHQLLGNRWSAIAARLPGRTDNEIKNFWHSHLKKRLKHKLATLDTIPKCKMGDARRSKTANMPMDPRIESPGHAPILPTQLLSATTAGSALEADSINGSSANSCNVNDDLVFWYNLFIRSERETT
S2N	MYB136	VIT_00s0203g00170		Chr_Un 12019188 12021438 -	LOC100266336	ATGGTGAGGACTCCGTACTACAGCGATGTTAGTACTCTAAAGAAAGGATCATGGAGTCCTGAAGAAGATCAAAAGTTGAAAGCTTACATCAAGAGATATGGCATCTGGAACTGGACAGAGATGCCAAAAGCTGCTGGTTTATCAAGGTCTGGGAAGAGTTGCAGACTTCGATGGGTGAATTACCTGAAGCCTGGCATCAAGCGAGGAAGCTTCAGCTGCGAAGAGGAGAAAACCATACTCGAGATGCATAAAAAGCTAGGAAATAGATGGTCTGCCATTGCAGAAAGATTGCCCGGAAGGACTGACAATGAAATAAAAAATTACTGGCACACCAAACTGAGGAAACTCAAAGACAATTCAGCCCCAAGGGCCAAATCACAAGCTCCGAAAACATCCACT…	MINRVSRRVGNLKLKEILPEMVRTPYYSDVSTLKKGSWSPEEDQKLKAYIKRYGIWNWTEMPKAAGLSRSGKSCRLRWVNYLKPGIKRGSFSCEEEKTILEMHKKLGNRWSAIAERLPGRTDNEIKNYWHTKLRKLKDNSAPRAKSQAPKTSTVEAKPIGSPKDASSLGSEHPWSSQLSIDDSSSSITSLAVGADEIQLEGNSRDPMSTDSTQPFAYDSSSSVTSPAVGTDKNQTMEGSAESERTFGDFQAFPVDDLFMPGDYFWETYPDLELAFPICEEWVQEPLWT
S2N	MYB137	VIT_12s0134g00480		Chr12 8112969 8114197 +	LOC100256383	ATGGTGAGGACTCCTTGCTGTGATAAGAGTGGATTGAAGAAGGGTACATGGACTCCAGAGGAGGATCATAAGCTCGTAGCTTATATTACTAGATATGGGTGTTGGAATTGGCGTCGGCTTCCCAAGTATGCAGGTCTAATGCGGTGCGGGAAGAGTTGCAGGCTGCGGTGGATGAATTATCTAAGACCAAACATCAAAAGAGGGAATTATAGCAAAGAAGAAGAAGACACCATCATCAAATTACACGCATCGCTTGGGAACAGATGGTCTGCCATTGCAGCTCAGTTACCAGGAAGAACAGACAATGAGATAAAAAACTACTGGCATACCAACCTCAAGAAACGGTTGATTAAGCAAAAGACGGCTTCCCATGAAGCAAACTTCATCTCCAATGGTCTC…	MVRTPCCDKSGLKKGTWTPEEDHKLVAYITRYGCWNWRRLPKYAGLMRCGKSCRLRWMNYLRPNIKRGNYSKEEEDTIIKLHASLGNRWSAIAAQLPGRTDNEIKNYWHTNLKKRLIKQKTASHEANFISNGLSQRETSQNRSVVHPIASQILESYPFSPQPSSSTETSSSTTDSSAAGGNSSNCASYDCSSLASMETVAELSGNFWTEPFFADNYYIPNDSMAPMVDPEILFHPPLSGELLYSDGFYNGHEGLRYW
S2N	MYB138	VIT_12s0134g00490		Chr12 8125143 8126503 +	LOC100246003	ATGGTGAGAAACCCATGCTATGATAAGTACGGCAGAAAGAAAGGAGCATGGAGTCCTGAAGAAGATGAGAAGTTAAGAGCTTATGTTCAAAGATATGGCCATTGGAACTGGCGAGAACTTCCCAGGTTTGCAGGTCTCTCGAGATGTGGGAAGAGTTGCAGACTGCGATGGTTGAATTACCTGCGACCTAATGTTAAGCGAGGAAACTACAGCAAAGCAGAAGAAGAAACCATCAAGAAATTACACGAAGAGCTTGGGAACAAATGGTCTGCCATAGCGAAAAAACTACCAGGAAGAACTGACAATGAGATCAAGAACTACTGGCACACCCACCTGAAGAAAAGGGAGAGGCAAAATCCGGCCAAGTCTCAAGTGGTTCGGCAACCTCCTGGAACTTCA…	MVRNPCYDKYGRKKGAWSPEEDEKLRAYVQRYGHWNWRELPRFAGLSRCGKSCRLRWLNYLRPNVKRGNYSKAEEETIKKLHEELGNKWSAIAKKLPGRTDNEIKNYWHTHLKKRERQNPAKSQVVRQPPGTSKREGDDQKRELESENIHADAPSHYILESFSTSPESESSSSEISTLSFDYTPAVNEMNWFADEGIASSETFAEPNENFWTEPFLTDDSYTQYYYPPINASLYDSYCDNDTDLFQDIWSIS
S3	MYB139	VIT_19s0085g00050		Chr19 22358835 22361459 +	LOC100246160	ATGGGGAGAGGCAGAGCCCCTTGTTGTGATAAGAGTAAGGTGAAGAGAGGGCCATGGAGCCCTGCTGAGGACATGAGGCTTGTGTCTTTTATTCAGAAGAATGGTCATGAGAATTGGAGGTCTCTGCCTAAACAAGCAGGACTGTTGCGATGCGGGAAAAGTTGTCGATTGCGATGGATTAATTACCTAAGGCCTGACGTTAAGCGCGGAAACTTCAGTAAGGAGGAAGAGGATGCCATAATCAAGCTCCATCAGACCTTGGGCAACAAGTGGTCAAAGATTGCGTCGCATTTTCCAGGCAGGACGGATAATGAGATCAAGAATGTATGGAACACTCATTTGAAGAAACGTCTGGTGGCTCAAAAGAATGATAAACTCTATTCATCTTCATCAAATACT…	MGRGRAPCCDKSKVKRGPWSPAEDMRLVSFIQKNGHENWRSLPKQAGLLRCGKSCRLRWINYLRPDVKRGNFSKEEEDAIIKLHQTLGNKWSKIASHFPGRTDNEIKNVWNTHLKKRLVAQKNDKLYSSSSNTNPISNSPNPSPSTNNEPKEPSSSSTVSNMTNDSNTIDAPIENSSPNIETQVDSIIFDFVGTYGMLDEVNKPGEELEIPLETDTSFWEMLDSLGSFQYNNEVEGSQSSIIIADHEQGNDNGDAAHESRSWLRYIENELGLEETSDETMETCTKIQLNGDEQPASEIISFLEDDGGKLEDNPSIIMWPSPPHNFVF
S4-C2	MYB4A	VIT_03s0038g02310		Chr3 1584039 1585078 -	LOC100233133	ATGGGGAGGTCTCCTTGCTGTGAGAAAGCTCATACAAACAAAGGGGCATGGACCAAGGAGGAAGATGATCGCCTCATCGCTTATATCCGGGCACACGGCGAGGGCTGCTGGAGGTCTCTCCCCAAGGCCGCAGGCCTTCTCCGATGTGGGAAAAGTTGCCGCCTCCGATGGATAAACTACCTGAGGCCTGACCTCAAGCGGGGAAACTTCACCGAGGAAGAAGATGAACTCATCATCAAACTGCATAGTCTCCTTGGCAACAAATGGTCTCTTATAGCTGGGAGATTACCAGGAAGAACAGATAATGAAATAAAGAATTACTGGAACACCCACATACGGAGAAAGCTTCTGAACCGAGGCATCGATCCGTCTACTCATCGCCCCATCAACGAGCCCTCA…	MGRSPCCEKAHTNKGAWTKEEDDRLIAYIRAHGEGCWRSLPKAAGLLRCGKSCRLRWINYLRPDLKRGNFTEEEDELIIKLHSLLGNKWSLIAGRLPGRTDNEIKNYWNTHIRRKLLNRGIDPSTHRPINEPSPDVTTISFAAAVKEEEKINISSTGGFGCKTEKNPVTEKCPDLNLELRISPPYQPQAETPLKTGGRSSSTTLCFACSLGIPNSEECSCSIGTSSGSSSSGYDFLGLTSGVLDYRGLEMK
S4-C2	MYB4B	VIT_04s0023g03710		Chr4 20251981 20252945 -	LOC100245558	ATGGGTAGGTCTCCCTGTTGTGAGAAAGCTCACACTAACAAAGGTGCCTGGACTAAAGAAGAGGATGACAGGCTTATCGCCCACATCCAAGCTCACGGTGAGGGCTGCTGGCGCTCCCTTCCCAAAGCTGCTGGACTTCTCCGTTGCGGCAAAAGCTGCCGTCTCCGGTGGATTAATTATCTGCGCCCTGATCTTAAGCGCGGCAACTTCACTGATGAAGAGGATGAGCTCATTATCAAGCTACACAGCCTCCTTGGTAACAAGTGGTCTCTTATAGCCGGAAGATTACCGGGGAGAACTGACAACGAGATCAAAAACTACTGGAACACCCATATAAGGAGGAAGCTACTGAGCAGAGGGATTGACCCCTTGACGCATCGACCCATCAATGAGCCAGCT…	MGRSPCCEKAHTNKGAWTKEEDDRLIAHIQAHGEGCWRSLPKAAGLLRCGKSCRLRWINYLRPDLKRGNFTDEEDELIIKLHSLLGNKWSLIAGRLPGRTDNEIKNYWNTHIRRKLLSRGIDPLTHRPINEPAVDVATVSFGGVLKKEEVMSSGFGCKSRNPDEENCPDLNLELRISPPHHHPSPPVLDSRERRMLCFYCSLGLEKSKECSCSSGSGNGSSDDFLGMNNGVLDYRNLEMKRD
S4-C2	MYB3	VIT_07s0130g00040		Chr7 20167646 20168972 +	LOC100261376	ATGGGTAGATCTCCCTGCTGTGAGAAGGAACACACCAACAAAGGTGCATGGACCAAGGAGGAGGACCAGCGCCTCATCGCCTATATCAAGACTCATGGTGAAGGCTGTTGGAGGTCTCTCCCCAAAGCTGCCGGGCTGCTGAGATGTGGGAAGAGTTGCAGGCTTAGATGGATAAACTATCTCAGGCCTGATCTGAAGAGAGGGAACTTCACTGACGAAGAAGATGAGCTCATCATCAACCTCCACAGCTTCTTTGGAAACAAATGGTCTCTCATTGCGGGGAGATTACCGGGAAGAACTGATAATGAGATCAAGAACTACTGGAACACCCACATCAAGAGGAAGCTCTACAGCCGGGGAATCGACCCCCAAACTCACCGCCCCCTCAGCTCCGCCGCC…	MGRSPCCEKEHTNKGAWTKEEDQRLIAYIKTHGEGCWRSLPKAAGLLRCGKSCRLRWINYLRPDLKRGNFTDEEDELIINLHSFFGNKWSLIAGRLPGRTDNEIKNYWNTHIKRKLYSRGIDPQTHRPLSSAASTAATSATINNSKRSNSTSKNTSNSESEAAKTPPVQPLNTRNVNGNIKADSAEEYSNSSSGVTTEELYPQLNLELSIGLPHRPQIQATNVKEPKKQPQEQLPFQFFGASSASTKNHQSSCFCQNLGYQNKTQECNCKSVTRMIPADDLYRYYTALDS
S4-C2	MYBC2-L5	VIT_18s0117g00200		Chr18 23406742 23417530 +	LOC100254642	ATGGGTAGAAAGCCTTGCTGCGACAAAGCCCACACCAACAGAGGTTCCTGGAGCAAAGAGGAAGACGACCGCCTCATCCACTACATCCGTCTTAATGGCCACGGATTTTGGCGATCTCTTCCCAAAGCCGCTGGATTACTCCGATGCGGCAAGAGTTGTCGGCTTCGGTGGATAAACTACCTTCGGCCTGATGTCAAGCGCGGAAACTTCGCCATAGATGAAGACGAACTCATCATCAAACTTCACAAATTGCTAGGAAACAAGTGGTCGCTGATCGCGGGGCGATTGCCCGGAAGAACAGACAACGAGATCAAAAACCACTGGAACACTCACATCAGGCGGAAGCTCATCAGTGGCGGAATCAATCCAAAGACTCATCAGCCAACCAAACCAATCACC…	MGRKPCCDKAHTNRGSWSKEEDDRLIHYIRLNGHGFWRSLPKAAGLLRCGKSCRLRWINYLRPDVKRGNFAIDEDELIIKLHKLLGNKWSLIAGRLPGRTDNEIKNHWNTHIRRKLISGGINPKTHQPTKPITTEETNCSSALTITTTTDNTEKPQQPPPKQQPNQFPGEEEEHINLELTLALFPTPSESTAESKLRRTTTPDGPDEGTRVCVGSCQLRSEDSDNGQKCYTQFVNLTL
S4-C2	MYBC2-L6	VIT_18s0117g00210		Chr18 23419946 23420963 +	LOC100259749	ATGGGTAGAAAGCCTTGCTGCGACAAAGCCCACACCAACCGAGGTGCTTGGACCAAAGAAGAAGACGACCGCCTCATCGAATACATCCGTATGAATGGCCATGGATCCTGGCGATCTCTTCCCAAAGCCGCTGGATTGCTCCGATGCGGCAAGAGTTGTCGGCTTCGGTGGATAAACTACCTTCGGCCTGATGTCAAGCGCGGAAACTTCACCATAGATGAAGACGAACTCATCATCAAACTTCACAAATTGCTAGGAAACAAGTGGTCGCTGATCGCGGGGCGATTGCCCGGAAGAACAGACAACGAGATCAAGAACCACTGGAACACTCACATCAGACGGAGGCTCCTCAGGGGCGGAATCGATCCAAAGACTCATCAGCCAACCAAACCAACCACC…	MGRKPCCDKAHTNRGAWTKEEDDRLIEYIRMNGHGSWRSLPKAAGLLRCGKSCRLRWINYLRPDVKRGNFTIDEDELIIKLHKLLGNKWSLIAGRLPGRTDNEIKNHWNTHIRRRLLRGGIDPKTHQPTKPTTTEEGNCSSALTAATIDGAEKPPQPPPEQQPNQFPDGEEEHVNLELTLALFPTPSESTAESKLRRTTAPDGPDEDAGACVGCCQLSNEDSHQCQKCYNQDFNLTL
S4-C2	MYBC2-L1	VIT_01s0011g04760		Chr1 4330010 4331639 +	LOC100233136	ATGAGGATGCCCTGCTGTGATAAGCAAGATACCAACAAAGGAGCTTGGTCCAAGCAGGAAGACCAGAAGCTGATAGATTACATTCGAAAAAACGGCGAAGGCTGCTGGAGAACCCTCCCTCAGGCTGCAGGCCTACTTCGTTGCGGTAAAAGTTGTCGCTTAAGATGGATAAATTATCTAAGGCCAGACCTTAAAAGAGGCAACTTTGCTGAAGATGAAGAAGATCTTATCATCAAACTTCATGCACTCCTAGGCAACCGCTGGTCACTGATAGCTGGGAGACTGCCTGGAAGGACAGACAATGAAGTAAAGAACTACTGGAATTCTCATTTAAGGAGAAAGCTAATAAACATGGGTATTGACCCAAATAATCATCGTCTGAGCCACAATTTCCCTCGC…	MRMPCCDKQDTNKGAWSKQEDQKLIDYIRKNGEGCWRTLPQAAGLLRCGKSCRLRWINYLRPDLKRGNFAEDEEDLIIKLHALLGNRWSLIAGRLPGRTDNEVKNYWNSHLRRKLINMGIDPNNHRLSHNFPRPRDPCTAATATSSGLNNHASPPVKSVGDNDQTSDAGSCLDDNRRALPDLNLDVAITIPQPSLDTTEEAKKHNESKVSRELEPGPSSTLLLFG
S4-C2	MYBC2-L2	VIT_17s0000g02660		Chr17 2462936 2464219 -	LOC100257749	ATGAGGAAGCCTGCAGGCTATGGTGAGAAGAAAAGCACAAAGAAAAGAGTTGGGTGTGAAAAGAAATTCACTAACAAGGGGGCTTGGTCCAAGCAAGAAGACCAGAAGCTCATTGATTATATCCAAAAGCATGGTGAAGGTTGCTGGAGTTCACTTCCTCAGTCTGCAGGCTTGCTTCGTTGCGGGAAAAGTTGCCGGCTGAGATGGGTGAACTACCTAAAGCCTGATGTTAAGCGTGGGAACTTTGGGGAAGACGAAGAGGACCTCATCATTAAGCTCCATGCGCTTCTTGGAAACAGGTGGTCATTGATAGCGGGAAGATTGCCCGGAAGGACAGACAATGAAGTAAAGAACTATTGGAATTCTCATCTAAAGAAAAAGCTAATGCGGATGGGCATT…	MRKPAGYGEKKSTKKRVGCEKKFTNKGAWSKQEDQKLIDYIQKHGEGCWSSLPQSAGLLRCGKSCRLRWVNYLKPDVKRGNFGEDEEDLIIKLHALLGNRWSLIAGRLPGRTDNEVKNYWNSHLKKKLMRMGIDPNNHRLGERASGTSKSFESRDQTSNPLISAADNNAVLDSTCGSASKTTSSLPDLNLNLNVGAPSVDEQMQLTGANSHKELEPAPFTTLLLFG
S4-C2	MYBC2-L3	VIT_14s0006g01620		Chr14 17967924 17969453 -	LOC100251783	ATGAGGAAGCCTTGCTGTGATAAAAAAGACACAACAAAGGGAGCTTGGTCTAAGCAAGAAGACCAGAGGCTCATTGATTACATCAAGACTCATGGTGAAGGCTGTTGGCGTTCTCTCCCCAAGGCTGCAGGGTTGCATCGCTGTGGCAAAAGCTGCAGGCTGAGATGGATAAACTATCTAAGACCAGACCTCAAACGCGGTAACTTCGGCCAAGATGAAGAGGACCTCATAATCAAGCTCCATGCCCTCCTCGGGAACAGGTGGTCATTGATAGCTGGAAGGTTGCCCGGGCGGACGGACAACGAGGTTAAGAACTACTGGAACTCTCATATCAGGAAGAAGCTGATAAACATGGGCATTGATCCAAATAACCATCGGGTGAACCAAAGTTTTGCTGCT…	MRKPCCDKKDTTKGAWSKQEDQRLIDYIKTHGEGCWRSLPKAAGLHRCGKSCRLRWINYLRPDLKRGNFGQDEEDLIIKLHALLGNRWSLIAGRLPGRTDNEVKNYWNSHIRKKLINMGIDPNNHRVNQSFAAPLNRCASAATMSSGSMTGACDNKSLKPSADNDPLSDSASGLEDEISASLDLNLDLTIAIPASSLTDVIDKKRQDTKSIFSREVEGDANPTLILFR
S4-C2	MYBC2-L4	VIT_14s0006g01620		Chr17 2457845 2459464 -	LOC100250750	ATGAGGAAACCTTGCTGTGAGAAGAAAGATACAAATAAAGGAGCTTGGTCGAAGGAGGAAGACCAGAAGCTTATTGATTACATCCAAAAGCATGGTGAAGGTAGCTGGCGCTCACTTCCACAAGCGGCAGGCTTGCTTCGTTGCGGCAAAAGTTGCCGGTTGAGATGGCTAAACTATCTAAGGCCAGACCTAAAGCGAGGCAACTTTGCTGAAGATGAAGAAGACCTCATCGTCAAACTCCATGCTCTCTTAGGAAACCGATGGTCCCTGATAGCGGGTAGATTGCCAGGAAGGACTGACAATGAGGTGAAGAATTACTGGAATTCTCATCTAAAGAGAAAGCTCATAAGGATGGGTATCAATCCTGATAAGCATCATGTAAGACAGTCCATTTCTCGT…	MRKPCCEKKDTNKGAWSKEEDQKLIDYIQKHGEGSWRSLPQAAGLLRCGKSCRLRWLNYLRPDLKRGNFAEDEEDLIVKLHALLGNRWSLIAGRLPGRTDNEVKNYWNSHLKRKLIRMGINPDKHHVRQSISRQHPVTPHGKKDQLSNDATFLVKKTKRNRIKDI
MAV	MYB5A	VIT_08s0007g07230		Chr8 20865377 20866905 -	LOC100233122	ATGAGAAATCCGGCATCTGCGTCTACGAGTAAGACTCCGTGCTGTACCAAGGTTGGGTTGAAAAGAGGACCATGGACGCCTGAGGAAGATGAGCTTCTAGCTAATTATGTGAAGAGAGAAGGTGAAGGGAGGTGGAGGACGCTGCCGAAGCGAGCTGGGTTGCTGCGGTGCGGCAAGAGCTGTCGCCTCCGGTGGATGAATTATCTTCGGCCGTCAGTGAAGCGCGGCCAGATAGCTCCCGATGAGGAAGATCTCATTCTTCGCCTCCATCGCCTGCTCGGTAACAGGTGGTCTCTGATTGCCGGAAGGATCCCGGGGCGTACAGACAATGAGATCAAGAACTACTGGAACACCCATCTCAGCAAGAAACTCATCAGCCAAGGAATAGATCCCAGAACC…	MRNPASASTSKTPCCTKVGLKRGPWTPEEDELLANYVKREGEGRWRTLPKRAGLLRCGKSCRLRWMNYLRPSVKRGQIAPDEEDLILRLHRLLGNRWSLIAGRIPGRTDNEIKNYWNTHLSKKLISQGIDPRTHKPLNPKPNPSPDVNAPVSKSIPNANPNPSSSRVGEIGSNHEVKEIESNENHKEPPNLDQYHSPLAADSNENWQSADGLVTGLQSTHGTSNDDEDDIGFCNDDTFPSFLNSLINEDVFGNHNHHQQQQQQQQLQQVQQPSNVIAPLPHPAISVQATFSSSPRTVWEPAALTSTSAPLVHDQKHSMSP
MAV	MYB5B	VIT_06s0004g00570		Chr6 744515 745967 +	LOC100232973	ATGAGGAATGCATCCTCAGCATCAGCTCCACCTTCATCTTCTTCAAAAACACCATGCTGCATCAAGGTTGGATTGAAGAGGGGGCCATGGACGCCGGAGGAAGACGAGGTTCTGGCCAATTACATCAAGAAAGAAGGAGAAGGCCGGTGGCGCACCCTCCCGAAGCGCGCCGGTCTCCTCCGCTGCGGCAAGAGCTGTCGCCTCCGCTGGATGAACTACCTCCGCCCTTCCGTCAAGCGCGGCCAGATCGCCCCCGATGAAGAGGATCTCATTCTCCGCCTCCACCGACTTCTCGGCAACAGGTGGGCTTTGATTGCCGGAAGAATTCCGGGCCGGACGGATAATGAGATAAAAAACTACTGGAACACACACCTGAGCAAGAAGCTGATCAGCCAGGGA…	MRNASSASAPPSSSSKTPCCIKVGLKRGPWTPEEDEVLANYIKKEGEGRWRTLPKRAGLLRCGKSCRLRWMNYLRPSVKRGQIAPDEEDLILRLHRLLGNRWALIAGRIPGRTDNEIKNYWNTHLSKKLISQGIDPRTHKPLNPNSSSVDVKASSSKAKAVMNPNPNPNPSPSEKAAANKEAGNFKSDNQYQIGAAGNDGSANIQNSDGSGTGLRSSNNEEDDDLNCGTDDVFSSFLNSLINEDVFPGQHHLQQQHHGGLIAPGSDALISTSSVQSFGFGTSWEAAAMTSTSVFSQIDHSKRFNDQPDKRF
PA1	MYBPA1	VIT_15s0046g00170		Chr15 17211757 17213117 +	LOC100232899	ATGGGCAGAGCACCTTGTTGTTCTAAGGTTGGTTTGCATAGAGGTTCATGGACTGCCAGAGAAGACACATTGCTGACCAAGTATATTCAGGCTCATGGTGAAGGCCACTGGAGATCTCTCCCCAAGAAAGCTGGTCTTTTGAGATGTGGGAAGAGTTGCAGGCTGAGATGGATGAATTATCTAAGGCCGGATATCAAAAGAGGAAACATCACGCCGGACGAAGACGACCTAATTATCAGACTGCATTCACTTTTGGGAAATCGGTGGTCTCTCATCGCAGGTAGGCTTCCAGGTCGAACCGATAATGAGATCAAGAACTACTGGAACACCCATCTGAGTAAGAAGCTAAGAAGTCAAGGAACAGACCCCAATACCCACAAGAAAATGACAGAGCCTCCT…	MGRAPCCSKVGLHRGSWTAREDTLLTKYIQAHGEGHWRSLPKKAGLLRCGKSCRLRWMNYLRPDIKRGNITPDEDDLIIRLHSLLGNRWSLIAGRLPGRTDNEIKNYWNTHLSKKLRSQGTDPNTHKKMTEPPEPKRRKNTRTRTNNGGGSKRVKISKDQENSNHKVHLPKPVRVTSLISMSRNNSFESNTVSGGSGSSSGGNGETLPWPSFRDIRDDKVIGVDGVDFFIGDDQGQDLVASSDPESQSHMPPTDNSLEKLYEEYLQLLEREDTQVQLDSFAESLLI
S5	MYBPA2	VIT_11s0016g01320		Chr11 1065427 1067043 -	LOC100264512	ATGGGAAGAAGACCTTGCTGTGCCAAAGAGGGACTCAACAGAGGATCATGGTCTGCTTGGGAAGATAAGATCCTTTGCAACTATGTTGAAGTCCATGGAGAAGGGAAATGGAGAGACCTTCCTCAAAGAGCTGGTTTGAAAAGATGTGGGAAGAGTTGCAGACTGAGATGGTTGAATTATCTGAGGCCAGACATTAAGAGAGGCAACATCTCTTCGGAAGAAGAAGAACTCATTATCAGACTGCATAAGCTCCTTGGCAACAGGTGGTCATTGATCGCCGGTAGGTTGCCGGGGCGTACGGACAATGAAATCAAGAACTACTGGAACACAAATTTGAGCAAGAGATTGCAAGCATCCAAGGGTCAAAATTCACCTAACAAAAAGGTCGAAAATCCGAAA…	MGRRPCCAKEGLNRGSWSAWEDKILCNYVEVHGEGKWRDLPQRAGLKRCGKSCRLRWLNYLRPDIKRGNISSEEEELIIRLHKLLGNRWSLIAGRLPGRTDNEIKNYWNTNLSKRLQASKGQNSPNKKVENPKNQTSGTGKSSAELHTVIRTRAVRCSKVIIPRVQADFDENPSPKMAVPTSEPSSSALEQGETANFFMGFDIGDLLTSDALNSFLDQDEEMGENNSNGVSDHFPPCSDFLAPEIENQEGVSGLLQPSEALELKTLASFLNSEDEWITENNQVP
S5	MYBPAR	VIT_11s0016g01300		Chr11 1044450 1045851 -	LOC100254224	ATGGGGAGGAGTCCTTGTTGTTCAAAGGAGGGCTTGAACAGAGGGGCTTGGACTGTGGTTGAGGACAAGATTCTAACAGAGTACATCAAAGTCCATGGAGAAGGCAGATGGAGAAACCTCCCCAAGAAAGCAGGCTTGAAGCGATGTGGGAAAAGTTGCAGGCTGCGTTGGTTGAACTATCTCAGACCAGACATCAAGAGAGGCAACATATCACATGATGAAGAAGATCTCATTGTCAGGCTTCACAAGCTCTTGGGGAACAGATGGTCTCTGATAGCCGGAAGACTTCCAGGGCGAACAGACAATGAAATCAAGAATTACTGGAACACCAACTTAGTAAAGAAGATGCAAAGCAGACAAACCCCCGGGTCAAGCCAGTCTGCCGACAGGAACAAGAAC…	MGRSPCCSKEGLNRGAWTVVEDKILTEYIKVHGEGRWRNLPKKAGLKRCGKSCRLRWLNYLRPDIKRGNISHDEEDLIVRLHKLLGNRWSLIAGRLPGRTDNEIKNYWNTNLVKKMQSRQTPGSSQSADRNKNKAVVEEPSRSKTETNVIRTKATRCSRVFIAPLADRSTNENSIPRPRPAEPAGPSMTPDLSMCHLVETGASSLVDTGDFSVDFMADMNMGELCLSDLLNSNFSDLCEVHCENGNELSASSDGVAPLMFSKEMLEDWSSLGCYPLQPNVGSNLNSFTSFLDSGGDWLGGE
S5	MYBPA4	VIT_11s0016g01310		Chr11 1055765 1057645 -	LOC100250940	ATGGGAAGGAAACCCTACTGTGTGAAAGAGGGACTCAACAGAGGGACATGGTCTGCTTTGGAAGATAAAATTCTCTGCAACTACATTGAAATCTATGGAGAAGGCAAATGGAAAGAGGTTCCTCCGAGAGCTGGTTTGAAGAGATGTGGGAAGAGTTGCAGACTGAGATGGTTGAATTACCTGAGGCCTGATATTAAGAGAGGCAACATCTCTGAGGATGAAGAAGAGCTCATCATCAAGCTGCATAAGCTCCTTGGTAATAGGTGGTCGTTGATCGCCGGAAGGTTACCGGGACGAACAGACAATGAAATCAAGAACTACTGGAACACCAACTTGAAGAAGAAACTTCTGCCCCAACATTCTCCTCACAAACAACGAACTAAATTCAAATCCAACACC…	MGRKPYCVKEGLNRGTWSALEDKILCNYIEIYGEGKWKEVPPRAGLKRCGKSCRLRWLNYLRPDIKRGNISEDEEELIIKLHKLLGNRWSLIAGRLPGRTDNEIKNYWNTNLKKKLLPQHSPHKQRTKFKSNTPLPRNSSSHHTVIRTKAVRCMQLDFSHAFPTRSQPGTLCPPDFDMGQVFGSDGFSSFFHPSEGMTEDNNVVGGDLPSSWPELSFSTK
S5	MYBPA5	VIT_09s0002g01400		Chr9 1167732 1176017 -	LOC100244605	ATGGGTAGGAGCCCCTGTTGTGCTAAGGAAGGTTTGAATAGGGGAGCATGGACTGCTACTGAAGATAAGATCCTCACAGAATACATTAAAGTACATGGGGAAGGGAAGTGGAGGAACCTTCCCAAGAAAGCAGGTCTCAAAAGATGTGGGAAGAGTTGCAGGCTGAGGTGGTTGAATTATCTGAGACCTGATATCAAGAGAGGGAACATAACCCATGATGAAGAAGAGCTCATTATCAGGCTTCACAAGCTCCTGGGGAACAGATGGTCTCTCATTGCTGGAAGGCTTCCGGGCCGAACAGACAATGAAATCAAGAATTATTGGAACACCAACATTGGGAAGAAAATAAGCTCCACCCCCAATCATAGGCCAAGAATCCAATCTGAAGAGAGGCCGAAT…	MGRSPCCAKEGLNRGAWTATEDKILTEYIKVHGEGKWRNLPKKAGLKRCGKSCRLRWLNYLRPDIKRGNITHDEEELIIRLHKLLGNRWSLIAGRLPGRTDNEIKNYWNTNIGKKISSTPNHRPRIQSEERPNSTSISPRPSLNNGPPPVLHAKPSRCTKVFIATEPPKVDQVIETRPVSLGPSTVQGLAMAHDQKAEEPDSSPAIGSGNENDSNPSDFMIDFEMDANFLSEFLNSDFSQLCDFHDGVEADSNTNNTSSTSQHSSPNATEAPLLMNEEETLQNSNLFSLDSFLDCEMDWFC
S5	MYBPA6	VIT_09s0002g01410		Chr9 1176542 1187762 -	LOC100244575	ATGGGGAGGAGCCCATCTTTTGCCGATGTGGGACTCATTAGAGGAGCATGGTCAATGCAAGAAGATGAAGTTCTCATCAACTACATCAGAGTCCATGGAGAAGGCAACTGGAAAAGTCTTGCTCAAAAATCAGGTTTGAAGAGATGTGGAAAGAGTTGCAGGCTTAGATGGTTGAATTACTTGAGGCCTGGGCTAAAGAGAGGTAGCTTTTCTCCTGATGAAGAGGAGCTCATCATCAAACTTCATCGTCTTCTCGGTAACAGGTGGGCTTTGATTGCAGGAAGACTTCCAGGGAGAACCGACAACGAAATTAAGAACTATTGGAACACCACCCTTTGTAAGAGGCTGCGAGGAGATCAGAAAATAGAGAAGAAGCCGGTGGATAATTCTGCAACATTG…	MGRSPSFADVGLIRGAWSMQEDEVLINYIRVHGEGNWKSLAQKSGLKRCGKSCRLRWLNYLRPGLKRGSFSPDEEELIIKLHRLLGNRWALIAGRLPGRTDNEIKNYWNTTLCKRLRGDQKIEKKPVDNSATLDSPQPIRTKAFRCQRVIISTHKEESHLMNKDSDFISETGHLPSTSTSTLLHDSSINFLIDSYDVPAALDPYFLQIPSYKMQENAISSSFSDCYLSEDELLVQNRISYEPPQLTWALELKKVASFLDLEDD
S5	MYBPA7	VIT_04s0008g01800		Chr4 1418835 1420461 -	LOC100264614	ATGGGGAGGAGTCCATGTTGCTCCAAGGAAGGACTCAATAGAGGAGCATGGACGGCCCTTGAAGATAAGATACTCACGGCTTACATTAAAGCCCATGGAGAAGGGAAATGGAGAAACCTCCCCAAGAGAGCTGGTTTGAAGAGATGTGGCAAGAGTTGTAGACTGAGATGGCTGAACTATCTGAGACCAGATATCAAGAGAGGAAACATCTCTCATGACGAAGAGGAGCTCATCATCAGACTCCACAAACTTCTTGGTAACAGATGGTCTTTAATAGCCGGAAGGCTTCCGGGGCGAACAGACAATGAAATCAAGAACTACTGGAACACCACTCTTGGCAAGAAAATTGGAGCTCAACCAACAAACCAGTCTAGGCTGAAAAGCAAGCCACCCATCGAC…	MGRSPCCSKEGLNRGAWTALEDKILTAYIKAHGEGKWRNLPKRAGLKRCGKSCRLRWLNYLRPDIKRGNISHDEEELIIRLHKLLGNRWSLIAGRLPGRTDNEIKNYWNTTLGKKIGAQPTNQSRLKSKPPIDHKPTAIEPEAAPAQPQVIRTKATRCTKVLVPTDPPPRLSEPRPIDSTTPQNPLQAQPQQTHSVAPWGPTDFTPDYGTITNSNLFNEDYSYSNLLENVTPFKFEDWASNDCLENNAALDLDSLAFLLNSEEWP
S5	MYBPA8	VIT_04s0008g01810		Chr4 1439814 1440920 +	LOC100254320	ATGGGGAGAGGTCCTTGCTGTAGTAAGGAGGGAATGAATAAAGGAGCCTGGACGGCCATTGAAGATGAGCTTCTTGTAGAGTATATCAAGGTCCATGGTGAAGGAAAGTGGAGTGGCATTCCAAAAAAATCAGGCCTTAAAAGATGTGGTAAGAGCTGCAGATTGAGGTGGTTGAATTATCTGAGACCTGATATCAAGAGAGGTAACATGTCTCCTGAAGAAGAAGACCTCATCATTAGGCTCCACAAGCTCTTGGGCAACAGGTGGTCTCTGATAGCTGGAAGAATTCCAGGGCGAACAGACAATGAAATCAAGAACTACTGGAACACCAACTTCGCCAAGAAAGCTCCAGCAAGACAAACCTCAAGCTCAGAGAAAAATCCCATCATGATAACTTCT…	MGRGPCCSKEGMNKGAWTAIEDELLVEYIKVHGEGKWSGIPKKSGLKRCGKSCRLRWLNYLRPDIKRGNMSPEEEDLIIRLHKLLGNRWSLIAGRIPGRTDNEIKNYWNTNFAKKAPARQTSSSEKNPIMITSPPSDLLPPNLQQQQFTNVWATPLQPELEFEALPPPMDQNFSKTTASEPQFTDNSPDIIMDLNPGEISVSEIFNDDFINFNDFEASEMRNIDNRCNTQVQEIAENWAASDCLDQAQYYMGSDFSPLAFLFESEGWVGDDDVNVV
S5	MYBPA9	VIT_04s0008g01820		Chr4 1456404 1464354 +	LOC100244051	ATGGGAAGAGCTCCATGTTGTTCCAAGGAGGGACTCAACAGAGGGGCTTGGACAGCTCTTGAGGACAAAATTCTCAGTGATTATATCAAGGTCCATGGGGAAGGAAAGTGGAGGAACATTCCCAAGCAGGCTGGTCTTAAAAGATGTGGGAAGAGTTGCAGGCTTAGATGGTTGAATTATTTGAGACCAGATATCAAGAGAGGCAACATATCGCTGGAGGAAGAAGATCTCATCATTAGGCTCCACAAGCTCTTAGGCAACAGATGGGCTTTAATAGCTGGGAGGCTTCCAGGGCGAACAGACAATGAAATCAAGAACTACTGGAACACAACCTTGAGGAAAAAGGTGAATGGGAAACAACCAAATCATGAGTCTAAAGACGAGAAGAAGAAATCAAGT…	MGRAPCCSKEGLNRGAWTALEDKILSDYIKVHGEGKWRNIPKQAGLKRCGKSCRLRWLNYLRPDIKRGNISLEEEDLIIRLHKLLGNRWALIAGRLPGRTDNEIKNYWNTTLRKKVNGKQPNHESKDEKKKSSIKESIEKNPPPSTMVESQVIRTKASRCNKVFISQPQKLQNLDNGVAAKEDSMNCRPKAIPSNTSGEDDSFNGTMDFDVGEFFMSDISDSDLWKLFQFDNNSNTVKEDGNNNDGFPFSSADQPGLFSEEMIKDWIRDDES
S5	MYBPA10	VIT_04s0008g01830		Chr4 1464945 1466252 +	LOC100266387	ATGGGAGTGAATCACTCTTCAAACCCTGCTCTTGAAATGGGCAGACCTCCTTGCTTTGAAGATGGATTGAATAAGGGGGTTTGGACTGCTCATGAGGATGAAGTTCTTGGAAATTATGTTAAATTGCATGGCGAAGGGAAGTGGGTTAATGTTGCCAAGGCAACAGGACTTAAGCGATCTGCTAAGAGTTGTAGGCTTCGTTGGCTGAATTATCTGAAACCCGACATCAAAAGGGGTAACATTGCTCTTGATGAAGAGGATCTCATCATCAGGCTACACAGGCTCTTGGGCAACAGATGGTCCCTGATAGCTAAAAGGCTTCCAGGCAGAACAGATAACGAAATCAAGAACTATTGGCACTCAACCTTGAAAAAGAAAGTGCAAGAGAGCAGCTCAAAT…	MGVNHSSNPALEMGRPPCFEDGLNKGVWTAHEDEVLGNYVKLHGEGKWVNVAKATGLKRSAKSCRLRWLNYLKPDIKRGNIALDEEDLIIRLHRLLGNRWSLIAKRLPGRTDNEIKNYWHSTLKKKVQESSSNHCKSKKKPMMEPSAESAESLKMDSCLSPNKDVINCTTSSSAHPFPLLFPVDEHPEAFTPVEPSIDGGLGKEIVAEQPPESGDEIFPVNISCGNDALWDSLMDFDVDQLCLSEILEENFASFSEFDSMTVGECGINGCQDDPLPSFSDLG
S5	MYBPA11	VIT_04s0008g01840		Chr4 1467631 1468488 +	LOC100261180	ATGACTAATCCCAAAATGGAAAAAAGTCATCCCTGTACTCGGAGAAGCAATAGAGGAGCTTGGACAGCTCTTGAAGACAAGCTGCTCAGAGATTATGTTAAAACTCATGGTCCAGGGAAGTGGAGGAATGTTTCCCAGGAGACAGGCCTTGAAAGAAGTGGAAAGAGCTGCAGATTGAGGTGGTTGAATTATCTGAGACCTGATATCAAGAGAGGCAACATTTCTCCTGAAGAAGAAGACCTCATCATTAGGCTCCACAAGCTCTTAGGCAACAGATGGTCTTTGATAGCTGGAAGGCTTCCTGGACGATCAGACAATGAAATCAAGAACTATTGGAACACAACCTTAGCCAAGAGGGTGGTTCATGGCCAGAACTCCAACCAAAGCAAAGACGACAGA…	MTNPKMEKSHPCTRRSNRGAWTALEDKLLRDYVKTHGPGKWRNVSQETGLERSGKSCRLRWLNYLRPDIKRGNISPEEEDLIIRLHKLLGNRWSLIAGRLPGRSDNEIKNYWNTTLAKRVVHGQNSNQSKDDRKEKEKEPSNMDEAPMEMKGSEGPDPVNDFKEDYSPNPAMDFSGKLFQYNDTDYDQLWNFSDFDDGRWGCGNMGGANGLCQWSDFPSASAEEAEIFFHS
S5	MYBPA12	VIT_13s0084g00530		Chr13 19507330 19508302 -	LOC100260951	ATGGGCAGAGCTCCATGCTGTGCTAAGGAGGGGTTGAATAGAGGAGCTTGGACTGTTGTGGAAGACAACATTCTCACAGATTACATCCAAACTCATGGTGAAGGGGGGTGGAGGAGCATTCCTAAGAATGCAGGTCTTAAGAGATGTGGAAAGAGTTGCAGACTGCGGTGGTTGAACTATCTGAAACCCGACATCAAGAGGGGCAACATATCCCATGCGGAAGAGGATCTCATCATCAGGCTTCATAGGCTCTTAGGCAACAGATGGTCCATGATAGCAAAGAGACTTCCAGGCCGCACAGACAATGAAATCAAGAATTACTGGAACACCAACTTAAGAAAGAAAGTAAAAGGCAAGGAATCCAACAAGGTTGATGAACCAGCTGGAGTCATTCGGACC…	MGRAPCCAKEGLNRGAWTVVEDNILTDYIQTHGEGGWRSIPKNAGLKRCGKSCRLRWLNYLKPDIKRGNISHAEEDLIIRLHRLLGNRWSMIAKRLPGRTDNEIKNYWNTNLRKKVKGKESNKVDEPAGVIRTKAFRCTGVFIPPQPPKEETATLDTMVVPEEPSMMNQDLVNNAATSLESQSNDGALSMAVPDMNSSDFSMNFDIGDHSPTDIFDSEFWKACNLDNVLEEGSTSGDTNDPWPSSDQFLMFSDEMIKDWIKDD
S5B	MYBPAL1	VIT_00s0341g00050		ChrUn 24415587 24430691 -	LOC104878347	ATGACCAGAGACAAGAGGCGCCCCCCACCTCCCCTCCTGTGTATTAAAGTCTCACTCTGCTACTGCCTCAGCAGCAGACTGCAACCACACCGCTTCACAATTACACCTCCAGATACTCCTTTCACTCTCTCAATTATGGCCCCAAGAAGCATTAATGAAGGATCCAGTAAGAAAGTTATGAACAAAGGAGCATGGACATCCGAGGAGGATAGAAAACTGGCCGAGTATATAGAAGTGCATGGCGCAAAGAGGTGGAAAACTGTAGCATTCAAATCAGGGCTGAATCGGTGTGGGAAAAGTTGCAGATTGAGATGGTTGAATTATCTGAGACCCAACATCAAGAGAGGCAACATATCAGATGACGAAGAGGACTTGATTCTCAGACTTCATAAGCTGCTA…	MTRDKRRPPPPLLCIKVSLCYCLSSRLQPHRFTITPPDTPFTLSIMAPRSINEGSSKKVMNKGAWTSEEDRKLAEYIEVHGAKRWKTVAFKSGLNRCGKSCRLRWLNYLRPNIKRGNISDDEEDLILRLHKLLGNRWSLIAGRLPGRTDNEIKNYWNSHLSKKLQQKENKTETSTAKETAPQKPEDIAEGSGEEDKGSGYPDINFDVNEFFDFSAEGSCGLEWVNKFLELDEESWLAKKRSIH
S5B	MYBPAL2	VIT_04s0008g01870		Chr4 1483002 1484002 -	LOC100250947	ATGGCTTCTACTATCAGTCAATGTACTAAGAAAGAAGCTAACAGAGGAGCATGGACAGCTGAGGAAGACCACAAACTGGCTCAAGTGATTGCAGTTCATGGGGCAAAGAGGTGGAAATGTGTGGCAATGAAAGCAGGTTTGAAACGATGTGGGAAGAGTTGCAGGTTGAGATGGATGAATTATCTAAGGCCTAATATCAAGAGAGGCAATATATCAGACCAAGAACAGGACTTAATACTAAGGCTTCATAAACTCCTTGGAAATAGGTGGTCTTTGATTGCTGGAAGGTTACCGGGTCGAACAGACAATGAGATCAAGAACTACTGGAATTCTCATTTAAGCAAGAAGACAAAGCAGAAGGAGAAACAAAGCAGAAGTTCAACCACAGTGGAGTGCAGG…	MASTISQCTKKEANRGAWTAEEDHKLAQVIAVHGAKRWKCVAMKAGLKRCGKSCRLRWMNYLRPNIKRGNISDQEQDLILRLHKLLGNRWSLIAGRLPGRTDNEIKNYWNSHLSKKTKQKEKQSRSSTTVECRPQKTKVMEMESVDNGSERVASKGDEDSKTSFVGDESFDYSSEGPLNLEWMSKFLEMDEAWLDFA
S5B	MYBPAL3	VIT_09s0002g01380		Chr9 1161830 1162708 +	LOC100249722	ATGGCTGAGAAGGAAGTGAAGTCAATTGGGTCTGTGAAAGATGTGAGGAAGGAAATGAATAGGGGAGCATGGACAGCAGAAGAAGATAGAAAACTGGCTGAGGTTATTGAAGTCCATGGTGCCAAGAGGTGGAAGATGATTGCAACCACAGCAGGTTTGAATCGGTGTGGGAAGAGTTGCAGGCTTCGATGGATGAATTATCTAAGACCCAACATCAAGAGAGGCAACATATCAGACCAGGAAGAGGACTTGATACTCAGGCTTCACAAACTCTTGGGAAACAGGTGGTCTTTGATTGCTGGAAGATTGCCAGGTCGAACAGATAATGAGATAAAGAACTACTGGAATTCTCATTTGAGCAAGAAAATAAAGCAGGAGAAGCAAAGTGGAGGTTCAACA…	MAEKEVKSIGSVKDVRKEMNRGAWTAEEDRKLAEVIEVHGAKRWKMIATTAGLNRCGKSCRLRWMNYLRPNIKRGNISDQEEDLILRLHKLLGNRWSLIAGRLPGRTDNEIKNYWNSHLSKKIKQEKQSGGSTRGCSKLQRTRVVEEVNVVEVKREDTSNGGDQCSKMSFNVDEFFDFSEEGPLNLEWVSQFLELDEGLCHPS
S6	MYBA1	VIT_02s0033g00410		Chr2 14239792 14240808 -	LOC100233098	ATGGAGAGCTTAGGAGTTAGAAAGGGTGCATGGATCCAAGAAGAGGATGTTCTCCTGAGGAAATGCATTGAGAAATATGGAGAAGGAAAGTGGCATCTGGTTCCCCTCCGAGCAGGGTTGAATAGATGCCGAAAAAGCTGCAGGTTGAGATGGCTCAATTATTTGAAGCCGGATATCAAGAGAGGAGAGTTTGCATTAGACGAGGTTGATCTCATGATTAGGCTTCACAATTTGTTGGGGAACAGATGGTCCTTGATTGCGGGTAGGCTTCCAGGGAGGACTGCTAATGATGTCAAGAACTATTGGCATAGTCACCACTTCAAAAAGGAGGTTCAGTTCCAGGAAGAAGGGAGAGATAAACCCCAAACACATTCTAAAACCAAAGCTATAAAGCCTCAC…	MESLGVRKGAWIQEEDVLLRKCIEKYGEGKWHLVPLRAGLNRCRKSCRLRWLNYLKPDIKRGEFALDEVDLMIRLHNLLGNRWSLIAGRLPGRTANDVKNYWHSHHFKKEVQFQEEGRDKPQTHSKTKAIKPHPHKFSKALPRFELKTTAVDTFDTQVSTSRKPSSTSPQPNDDIIWWESLLAEHAQMDQETDFSASGEMLIASLRTEETATQKKGPMDGMIEQIQGGEGDFPFDVGFWDTPNTQVNHLI
S6	MYBA2	VIT_02s0033g00390		Chr2 14179728 14180733 -	LOC100232838	ATGAAGAGCTTAGGAGTTAGAAAGGGTGCATGGACCCAAGAAGAGGATGTTCTCCTGAGGAAATGCATTGAGAAATATGGAGAAGGAAAGTGGCATCTGGTTCCCCTCCGAGCAGGGTTGAATAGATGCCTAAAGAGCTGCAGATTGAGATGGCTCAATTATTTGAAGCCAGATATCAAGAGAGGAGAGTTTGCATTAGACGAGGTTGATCTCATGATTAGGCTTCACAATTTGTTGGGGAACAGATGGTCCTTGATTGCGGGTAGGCTTCCAGGGAGGACTGCTAATGATGTCAAGAACTATTGGCATGGTCACCACCTGAAAAAGAAGGTTCAGTTCCAGGAAGAAGGGAGAAAAAAACCCCAAACACATTCTAAAACCAAAGCTATAAAGCCTCAC…	MKSLGVRKGAWTQEEDVLLRKCIEKYGEGKWHLVPLRAGLNRCLKSCRLRWLNYLKPDIKRGEFALDEVDLMIRLHNLLGNRWSLIAGRLPGRTANDVKNYWHGHHLKKKVQFQEEGRKKPQTHSKTKAIKPHPHKFSKALPRFELKTTAVDTFDTQVSTSSKPSSTSPQPNDDIIWWESLLAEHAQMDQETDFSASGEMLIASLWTEETATQKKGTHSKTKAIKPHPHKFSKALPRFELKTTAVDTFDTQVSTSSKLXSTSPQPNDDIIWWESLLAEHAQMDQETDFSASGEMLIASLRTEETAAQKKGPMDGMIEQIQGGEGDFPFDVGFWDTPNTQVNHLI
S6	MYBA3	VIT_02s0033g00450		Chr2 14308526 14309284 -	LOC100853472	ATGGAGAGCTTAGGAGTTAGAAAGGGTGCATGGATCCAAGAAGAGGATATTCTCCTGAGGAAATGCATTGAGAAATATGGAGAAGGAAAGTGGCATCTGGTTCCCCTCCGAGCAGGGTTGAATAGATGCCGAAAAAGCTGCAGGTTGAGATGGCTCAATTATTTGAAGCCGGATATCAAGAGAGGAGAGTTTGCATTAGACGAGGTTGATCTCATGATTAGGCTTCACAATTTGTTGGGGAACAGATGGTCCTTGATTGCGGGTAGGCTTCCAGGGAGGACTGCTAATGATGTCAAGAACTATTGGCATGGTCACCACTTGAAAAAGAAGGTTCAGTTCCAGGAAGAAGGGAGAGATAAACCCCAAACACATTCTAAAACCAAAGCTATAAAGTCTCGC…	MESLGVRKGAWIQEEDILLRKCIEKYGEGKWHLVPLRAGLNRCRKSCRLRWLNYLKPDIKRGEFALDEVDLMIRLHNLLGNRWSLIAGRLPGRTANDVKNYWHGHHLKKKVQFQEEGRDKPQTHSKTKAIKSRKPLDRRNCNTDKGTHGWYGRTNPGR
S6	MYBA4	VIT_02s0033g00370		Chr2 14163373 14163753 -	-
S6	MYBA8	VIT_02s0033g00380		Chr2 14179439 14179684 -	LOC100232838	ATGAAGAGCTTAGGAGTTAGAAAGGGTGCATGGACCCAAGAAGAGGATGTTCTCCTGAGGAAATGCATTGAGAAATATGGAGAAGGAAAGTGGCATCTGGTTCCCCTCCGAGCAGGGTTGAATAGATGCCTAAAGAGCTGCAGATTGAGATGGCTCAATTATTTGAAGCCAGATATCAAGAGAGGAGAGTTTGCATTAGACGAGGTTGATCTCATGATTAGGCTTCACAATTTGTTGGGGAACAGATGGTCCTTGATTGCGGGTAGGCTTCCAGGGAGGACTGCTAATGATGTCAAGAACTATTGGCATGGTCACCACCTGAAAAAGAAGGTTCAGTTCCAGGAAGAAGGGAGAAAAAAACCCCAAACACATTCTAAAACCAAAGCTATAAAGCCTCAC…	MKSLGVRKGAWTQEEDVLLRKCIEKYGEGKWHLVPLRAGLNRCLKSCRLRWLNYLKPDIKRGEFALDEVDLMIRLHNLLGNRWSLIAGRLPGRTANDVKNYWHGHHLKKKVQFQEEGRKKPQTHSKTKAIKPHPHKFSKALPRFELKTTAVDTFDTQVSTSSKPSSTSPQPNDDIIWWESLLAEHAQMDQETDFSASGEMLIASLWTEETATQKKGTHSKTKAIKPHPHKFSKALPRFELKTTAVDTFDTQVSTSSKLXSTSPQPNDDIIWWESLLAEHAQMDQETDFSASGEMLIASLRTEETAAQKKGPMDGMIEQIQGGEGDFPFDVGFWDTPNTQVNHLI
S6	MYBA9	VIT_02s0033g00400		Chr2 14190188 14191283 -	LOC100261946	ATGGAGAGTTTGGGAGTTAGAAAGGGAAAATGGACTCGGGAAGAAGATTTTCTTTTAAGAAAATGTGTTGAGAAATATGGAGAAGAAAAATGGCATTTGGTTCCACTCCGAGCAGGTTTGAGTAGATGCCGCAAAAGCTGTAGATTGAGATGGTTCAACTATTTAAAGCCAAATATTAAGAGAGGAAAATTTGCATCAGATGAAGTCGATCTCATGATTAGACTTCATAAGCTGTTGGGAAACAGATGGTCCTTGATTGCCGGCAGACTTCCAGGGAGGACTGCGAATGATGTCAAGAATTACTGGCACCATCATCGCTTCAAGAAGATGGTTCCCATCCAGGAAAAAGGGAAAGATAAAGCCCAAACCAATTCTGAAAACACTCTGATAAAGCCTAAG…	MESLGVRKGKWTREEDFLLRKCVEKYGEEKWHLVPLRAGLSRCRKSCRLRWFNYLKPNIKRGKFASDEVDLMIRLHKLLGNRWSLIAGRLPGRTANDVKNYWHHHRFKKMVPIQEKGKDKAQTNSENTLIKPKPCKLFLGFTFKTTAVDASETQGSTCSELQPTLVQPNQDILWWESLFADHTIEDQELIASLLADETASAVDTNGGGNFDFPFEMGLIGEAMI
S6	MYBA10	VIT_02s0033g00430		Chr2 14280776 14281843 -	LOC100249851	ATGGAGAGTTTGGGAGTTACAAAGGGAAAATGGACTCGGGAAGAAGATATTCTTTTAAGAAAATGTGTTGAGAATTATGGAGAAGAAAAGTGGCATCTGGTTCCACTCCGAGCAGGTTTGAGTAGATGCCGCAAAAGCTGTAGATTGAGATGGTTCAACTATTTAAAGCCAAATATTAAGAGAGGAAAATTTGCATCAGATGAAGTCGATCTCATGATTAGACTTCATAAGCTGTTGGGAAACAGATGGTCCTTGATTGCCGGCAGACTTCCAGGGAGGACTGCGAATGATGTCAAGAATTACTGGCACCATCATCGCTTCAAGAAGATGGTTCCCATCCAGGAAAAAGGGAAAGATAAAGCCCAAACCAATTCTGAAAACACTCTGATAAAGCCTAAG…	MESLGVTKGKWTREEDILLRKCVENYGEEKWHLVPLRAGLSRCRKSCRLRWFNYLKPNIKRGKFASDEVDLMIRLHKLLGNRWSLIAGRLPGRTANDVKNYWHHHRFKKMVPIQEKGKDKAQTNSENTLIKPKPCKLFLGFTFKTTAVDASETQGSTCSELQPTLVQPNQDILWWESLFADHTIEDQELIASLLADETASAVDTNGGGNFDFPFEMGLIDEVMR
S6	MYBA11	VIT_02s0033g00440		Chr2 14288038 14289093 -	-
S6	MYBA12	VIT_02s0033g00460		Chr2 14313417 14314479 -	LOC100244722	ATGGAGAAGAAAAGTGGCATCTGGTTCCCACTCCGAGCAGGTTTGAGTAGATGCCGCAAAAGCTGTAGATTGAGATGGTTCAACTATTTAAAGCCAAATATTAAGAGAGGAAAATTTGCATCAGATGAAGTCGATCTCATGATTAGACTTCATAAGCTGTTGGGAAACAGATGGTCCTTGATTGCCGGCAGACTTCCAGGGAGGACTGCGAATGATGTCAAGAATTACTGGCACCATCATCGCTTCAGGAAGATGGTTCCCATCCAGGAAAAAGGGAAAGATAAAGCCCAAACCAATTCTGAAAACACTCTGATAAAGCCTAAGCCTTGCAAACTCTTTCTAGGGTTCACATTCAAAACTACAGCTGTGGATGCTTATGAGACACAAGGCAGTACTTGT…	MEKKSGIWFPLRAGLSRCRKSCRLRWFNYLKPNIKRGKFASDEVDLMIRLHKLLGNRWSLIAGRLPGRTANDVKNYWHHHRFRKMVPIQEKGKDKAQTNSENTLIKPKPCKLFLGFTFKTTAVDAYETQGSTCSELQPTLVQPNQDILWWESLFADHTIEDQELIASLLADETASAVDTNGGGNYDFPFEMGLIDEVMR
S6	MYBA5	VIT_14s0006g01340		Chr14 17076633 17077705 +	LOC100248383	ATGGAATTCCTCTTCTGTGGCTCCGAGAAATGCAGGTTACATACTACTAAGTTGTTTATGGACGGCCCGTCAGAAGTGCGGAAAGGTGCATGGACAAGGGAAGAAGATGTTCTGCTAAGGACGTGCATTGAAAAGTATGGAGAGGGAAAGTGGCATCAGGTTCCTTTCCGATCGGGGTTGAACCGCTGCCGGAAAAGCTGTAGACTGAGGTGGTTGAACTATCTGAGGCCAGATATCAAGAGAAGAGAATTCACGACCGATGAAGTTGATCTCATTATAAGGCTTCACAGGCTGTTGGGCAACAGATGGGCATTGATTGCTGGTAGGCTTCCGGGAAGAACTTCAAACGATGTAAAGAATTACTGGAACACCCACCAGAGCAAGAAGTACTTTGGTAAA…	MEFLFCGSEKCRLHTTKLFMDGPSEVRKGAWTREEDVLLRTCIEKYGEGKWHQVPFRSGLNRCRKSCRLRWLNYLRPDIKRREFTTDEVDLIIRLHRLLGNRWALIAGRLPGRTSNDVKNYWNTHQSKKYFGKAGKDVADKTAKVTVINTCPRTFYKNLSYLKGKAAKESDVQSADHTLSKPYSTPPLSEDGFSWLDSLFSGKEGQKESTCFRDGSANESISSFWDEETPAATKVGETFLEEKESDWNHFSFDVDLWDL
S6	MYBA6	VIT_14s0006g01290		Chr14 16884620 16885710 +	LOC100243253	ATGCTCTTACTGGTTATAGTTGATTACAGGTTACGTACTACTAAGTTGTTTATGGACGGCCCTTCAGGAGTGCGGAAAGGTGCATGGACAAGGGAAGAAGATGTTCTGCTAAGGACGTGCATTGAAAAGTATGGAGAGGGAAAGTGGCATCAGGTTCCTTTCCGATCGGGGTTGAACCGCTGCCGGAAAAGCTGTAGACTGAGGTGGTTGAACTATCTGAGGCCAGATATCAAGAGAGGAAAATTCAAGACCGATGAAGTTGATCTCATTATAAGGCTTCACAAGCTGTTGGGCAACAGATGGGCATTGATTGCTGGTAGGCTTCCGGGAAGAACTTCAAACGATGTAAAGAATTACTGGAACACCCACCTCAGCAAGAAGTTCTTTGGTAAAGCGGTT…	MLLLVIVDYRLRTTKLFMDGPSGVRKGAWTREEDVLLRTCIEKYGEGKWHQVPFRSGLNRCRKSCRLRWLNYLRPDIKRGKFKTDEVDLIIRLHKLLGNRWALIAGRLPGRTSNDVKNYWNTHLSKKFFGKAVKDVADKTAKVTVIKPRPRTFNKNLSYLKGKAAKESDVQSADHTLSKPYSTPPLSEDGISWLDSLFSGKEGHKESTCFRNGSGKESISSFWDEEISAATKVGETFVEENESDWNHFSFDMDLWDLLNA
S6	MYBA7	VIT_14s0006g01280		Chr14 16642727 16645352 +	LOC100265568	ATGGAGGGCTCTTTAGGTCTGCGGAAAGGTGCTTGGACTAGTGAAGAGGATCATCTGCTAAGAAAGTGCGTAGAAAAGTATGGAGAGGGGAAGTGGCATCAGGTTCCTTTTCGAGCAGGCTTGAACCGTTGCCGGAAAAGCTGTAGACTGAGGTGGTTGAACTATCTGAAGCCCGATATCAAAAGAGGGAAATTCACGGCTGATGAAGTTGATCTCATGATGAGGCTCCACAAGCTGTTAGGCAACAGATGGGCATTGATCGCAGGTAGACTTCCAGGAAGAACATCAAACGATGTGAAGAATTATTGGAACACCCATCTGCGCAAGAAGATGGTGAAAGATGAAGTTGAGGAGACAGTGAAAATCAATGCTATAAGGCCTCGTCCTCGGACCTTCACT…	MEGSLGLRKGAWTSEEDHLLRKCVEKYGEGKWHQVPFRAGLNRCRKSCRLRWLNYLKPDIKRGKFTADEVDLMMRLHKLLGNRWALIAGRLPGRTSNDVKNYWNTHLRKKMVKDEVEETVKINAIRPRPRTFTKNLYWLERKELLENDQSELHIPRKPFSTTPPSEDGLNSWWESLFSDKEENKEITCSIERSANESISCLWDEQIAAMPEVGKTSITNGQIEWTDCSFDMDHLWDLINA
S6B	MYBAL1	VIT_01s0011g01190		Chr1 1017874 1019921 +	LOC109121493	ATGAAGAGAAGAGAGAGAGAAGATCATCACCATAGCAATACTGCACTTAGAAAGGGCACTTGGAGTGAAGAAGAGGATCGCTTGCTCAGAGAATATGTAGACAAGTATGGTCAAGGCAACTGGAAGCACATCACTTCCAAAACAGGGCTTCGCCGTTGCCGGAAGAGTTGCAGGTTAAGATGGTTGAACTATCTTCGACCAGACATCAAGCGCGGCAGCTTTGGAGTTGATGAGGATGATCTGATTATCAGACTCCATAGACTCTTGGGCAACAGATGGACTCTAATTGCAGGAAGGATTCCAGGAAGAACATCCAATGACATTAAAAACTATTGGAACACTTACTTGAGCAAGAAGATTCAATCAGAAGCCGACAAAAGTGCAGGCTTGGTGAAACAT…	MKRREREDHHHSNTALRKGTWSEEEDRLLREYVDKYGQGNWKHITSKTGLRRCRKSCRLRWLNYLRPDIKRGSFGVDEDDLIIRLHRLLGNRWTLIAGRIPGRTSNDIKNYWNTYLSKKIQSEADKSAGLVKHNTCTSAVHSETLGSEFETCSEQKQGDEEEEDTVSFWRRLLLEGEYRELDLRVKNKEILQVEHEEEDDDDLFQGLDDLLHDVDILDCFA
S6B	MYBAL2	VIT_01s0011g01200		Chr1 1030308 1032374 +	LOC100260989	ATGGGTTGTCCAACTGCACTTAGAAAGGGGTGTTGGACACAAGAAGAAGACAGCTTACTCAGGAAATATGTTAAGGAGTTTGGAGAAGAGAACTGGAAGCACATCGCTGCAAAATCAGGGCTTCGCCGGTGTCGCAAGAGTTGCAGGTTAAGATGGTTGAATTATCTTCGACCTAATATCAAGCGCGGCAACTTTGGGGCTGATGAGGATGATCTGATCATGAGACTACATCGACTCTTGGGCAACAGATGGAGTATGATTGCAGGAAGGATTCCAGGGAGAACACCAAATGAAATAAAGAACTACTGGAAATCTTACTTGAGCAAGAAGATAGCATCAGAGACAAACAAAAATTCAGTACCAGTGAAGCATAGGACTCAGAGCTCAGCCATGGATGCT…	MGCPTALRKGCWTQEEDSLLRKYVKEFGEENWKHIAAKSGLRRCRKSCRLRWLNYLRPNIKRGNFGADEDDLIMRLHRLLGNRWSMIAGRIPGRTPNEIKNYWKSYLSKKIASETNKNSVPVKHRTQSSAMDAERMGSASERKQGKEEEEDTVAFWRRLLSEAEYKEKFVWQ
S7	MYBF1	VIT_07s0005g01210		Chr7 3730465 3732879 -	LOC100260656	ATGGGGAGAGCGCCGTGTTGTGAGAAAGTGGGGTTGAAGAAGGGTAGGTGGACGGCTGAGGAGGATGAGGTCTTGGTGAAGTACATTCAGGCTAACGGAGAAGGCTCCTGGAGGTCCTTACCCAAGAATGCAGGGTTACTGAGGTGCGGGAAGAGTTGCAGACTGAGATGGATTAACTACTTGAGAGCAGATTTGAAGAGAGGGAACTTCTCAGAAGAAGAAGAAGAGATCATCATAAAGCTACATGCTTCTCTTGGAAATAGGTGGTCTATGATAGCTGGGCAGTTACCAGGAAGAACAGACAACGAGATAAAGAATTACTGGAACTCTCACTTGAGTAGAAAAGTTCACAGCTTCAGGAGGCTTACTAATGAAGGTCCATCAATGGTTATTGATCTA…	MGRAPCCEKVGLKKGRWTAEEDEVLVKYIQANGEGSWRSLPKNAGLLRCGKSCRLRWINYLRADLKRGNFSEEEEEIIIKLHASLGNRWSMIAGQLPGRTDNEIKNYWNSHLSRKVHSFRRLTNEGPSMVIDLAKVTTAHKRKVGRTSRWAMKKNRSDKSIREDVNKSSLEKPKGDDDGNGVIAEKETRSETMTGDLYAQVNEEENPELMASRLLGCGGRMFGEGSETFGPFRVPEVEGLCFSENMESGVLVDGGGVVSSGTEERASGATCSNKTTPFGGDVEGRNLSSDNGDQTVDQWPSCSSPTSYFDDWNWESSAVNGQELWDEKEEMLSWLWEDSDGGEVECETFGGDLDCEKQNAMVAWLLS
S7	MYBF2	VIT_05s0077g01360		Chr5 1104556 1106597 +	LOC100251652	ATGGGGAGAGCACCATGTTGTGAGAAAATGGGGTTGAAAAAGGGAAGATGGACAGAGCAAGAAGATGAGATCTTGAGGAAGTACATTCAAGCCAATGGAGAAGGATGCTGGAGGTCACTGCCCAAAAATGCTGGTTTGTTAAGGTGTGGGAAGAGTTGCAGACTGAGATGGGTTAACTACCTGAGAGATGACTTGAAGAGAGGCAACATAACTGCTGAAGAGGAAGATACCATCGTGAAGTTGCATAGTTCTTGGGGTAACAGGTGGTCTTTGATAGCTGGTCATTTGCCTGGAAGAACAGATAATGAGATAAAGAACTACTGGAACTCTCACTTGAGCAGAAGAATCATCAGCTTCACCAGGCCCAGTACTGAATCCATACCCTCCTCCCCACCCATG…	MGRAPCCEKMGLKKGRWTEQEDEILRKYIQANGEGCWRSLPKNAGLLRCGKSCRLRWVNYLRDDLKRGNITAEEEDTIVKLHSSWGNRWSLIAGHLPGRTDNEIKNYWNSHLSRRIISFTRPSTESIPSSPPMVKTDGSNKQKGKRKSRSRFSTSKKTAPSIVEMPLRKPGIGAVSEVLAKEKGTILSTITGKVEETGEKMSLESLDSNEGGDRRSQLGVQGSCMESGVSIMDQFEETQSVALSAGEVTTSNVGLYSNEARKTGVLGPFEEQGSEIMCLDNFLEGGVMDPNGAMTPKEKRQNVTISKEIESLEMDPEKVRASEGSESGNWSSNAEIGEWFTPSSMNSGLNFECVGWEWENCVESYELWDGGLDMLSWFWGSGI
S9A	MYB140	VIT_01s0026g02770		Chr1 12652935 12655438 +	LOC100251684	ATGGGGAGGTCTCCATGTTGTGAGAAGGTGGGGTTGAAGAAAGGTTCATGGACTCCCGAAGAAGACCAGAAGCTCATGTCCTACATTGAGGAACACGGCCATGGGAGTTGGCGTGCCTTGCCTGCCAAAGCAGGGTTGCAGAGATGTGGGAAGAGCTGCAGATTGAGATGGACCAATTATCTCAGGCCTGATATCAAAAGAGGCAAGTTTAGCTTGCAGGAAGAACAGACCATCATTCAACTTCACGCTCTTCTTGGAAACAGGTGGTCGGCTATAGCAACCCACTTGCCCAAGAGAACGGACAATGAGATTAAGAACTACTGGAATACGCATTTGAAGAAAAGATTAACCAAAATGGGCATCGACCCAGTTACCCACAAGCCCAAAAGCTATGCCCTC…	MGRSPCCEKVGLKKGSWTPEEDQKLMSYIEEHGHGSWRALPAKAGLQRCGKSCRLRWTNYLRPDIKRGKFSLQEEQTIIQLHALLGNRWSAIATHLPKRTDNEIKNYWNTHLKKRLTKMGIDPVTHKPKSYALGSATGQSKDAANLSHMAQWESARLEAEARFVREYKLSPHPFQHQYKQGLSATALSITHSLAPPKTLDVVNAWQGLWSSGSTNDCAVFGDTLFNSSENALPAALPSSTLGLGVNENSMEKGENDWKHCFERQNKVPEFIKDNATPFPDMQYSTDESTWIADSVGNNNIVISCATFNVDGFSHHLLPENSSLSFGEDSDNANANCTAGSAGGGFEENNHYWNNIISLLDSSSAYYSLENV
S9A	MYB141	VIT_14s0108g01080		Chr14 29740269 29742382 +	LOC100245564	ATGGGCAGATCACCATGCTGTGACAAGGTGGGGTTGAAGAAAGGGCCATGGACTCCGGAAGAAGACCAGAAACTCTTGGCTTACATTGAAGAACACGGCCATGGGAGCTGGCGAGCTTTGCCATCAAAAGCGGGGCTTCAGAGATGTGGCAAGAGTTGCAGACTGAGATGGACTAATTATCTGAGGCCTGACATTAAGAGAGGAAAATTCAGTTTACAGGAGGAACAGACAATCATTCAACTCCATGCCCTCTTGGGGAACAGGTGGTCGGCTATAGCAACTCACTTGCCTAAGAGAACAGACAATGAGATCAAGAACTACTGGAATACGCATCTCAAGAAAAGATTGGCCAAAATGGGCATTGATCCAGTCACCCACAAGCCCAAAAGTGATGCTCTA…	MGRSPCCDKVGLKKGPWTPEEDQKLLAYIEEHGHGSWRALPSKAGLQRCGKSCRLRWTNYLRPDIKRGKFSLQEEQTIIQLHALLGNRWSAIATHLPKRTDNEIKNYWNTHLKKRLAKMGIDPVTHKPKSDALLSSDGQSKNAANLSHMAQWESARLEAEARLVRESKLRSNSFNHHPGTPSASTSAAVGGKTAAVSSSPPLYLDVLKAWHGVWPKSTEGGGSSGGGGGGGGGGGGVAVAGDLESPTSTLSYSENAAAVASTAVIDFVGNSGSCEGGIIKDEGDQQEWKGMGSSTQLPESFTSALHDMAVPMDSGAWTPESLKTVNGGHFIEGFTELLLSNSTNRTLSDTDGGGDSDNGGCSGSGSDYYEDNKNYWNSILNLVNSSPYDSPMF
S9A	MYB142	VIT_17s0000g06410		Chr17 6993893 6995184 +	LOC104882307	ATGGGAGGATCTCCCTGCTGCGACACCACCTCCTTGAAACGTGGCCCTTGGACGCCTGAAGAAGACCGGAAGCTCCTAGCCTACATCCAAGAACACGGCCATGGGAGCTGGCGGTGCGTGCCCGAGAATGCTGGTCTTCAAAGGTGTGGGAAGAGCTGCAGACTGAGATGGACGAACTACCTCAGACCTGATATCAAGAGAGGCAAATTCAGCTTACGGGAAGAGCAGACCATTATTCAACTTCATGCTCTTCTAGGCAACAGGTGGTCAGCTATAGCAACCCACTTACCAAATAGAACAGACAATGAGATCAAGAATTATTGGAACACACATCTCAAGAAAAGGTTGGCCAAGATGGGAATAGACCCTGTAACTCATAAGCCCAGCCATGCCGTTCTA…	MGGSPCCDTTSLKRGPWTPEEDRKLLAYIQEHGHGSWRCVPENAGLQRCGKSCRLRWTNYLRPDIKRGKFSLREEQTIIQLHALLGNRWSAIATHLPNRTDNEIKNYWNTHLKKRLAKMGIDPVTHKPSHAVLTSPNGDSKNAANLSHMAQWESARLEAEARLVKDSKLRQTQHASASAPAPAQLLNKMATRLTPPRRLDVLNAWENVGSKLKIGSSGSNRDIPSPTSTLSFLENVSTISRVESSEITGILGTLGTEIDAFGTQQCDINMTWTMESTDENANFVHLLLSRSGDGILTNGGRDGEELEDNKNYWNDIMNLMTCQPSRSPNL
S9B	MYB17A	VIT_15s0046g03190		Chr15 19778733 19781642 -	LOC100246583	ATGGGGAGAACACCTTGTTGTGATAAGAGGGGGTTGAAGAAAGGCCCGTGGACTCCTGAAGAAGATCAAATCCTTGTTGATTACATCAACAAGAATGGCCATGGAAGCTGGCGTTCTCTTCCTAAGAATGCAGGTCTCCTCCGCTGTGGGAAAAGTTGCAGACTCCGATGGACCAATTATCTTAGACCAGACATTAAGCGAGGACCCTTCACTACTGATGAAGAGAAGCTTGTTATACAGCTTCATGGCATCCTAGGAAACAGGTGGGCTGCCATTGCCTCTCAACTGCCCGGAAGGACCGATAATGAGATCAAGAACCTATGGAACACCCACTTGAAGAAGCGCCTGCTTGGAATGGGGCTTGACCCACAAACCCATGAGCCCTCGGCTACTTCCTGT…	MGRTPCCDKRGLKKGPWTPEEDQILVDYINKNGHGSWRSLPKNAGLLRCGKSCRLRWTNYLRPDIKRGPFTTDEEKLVIQLHGILGNRWAAIASQLPGRTDNEIKNLWNTHLKKRLLGMGLDPQTHEPSATSCGPIAKPPSSPSTRHMAQWESARLEAEARLSRESLLSNPPPPPLGRNNDSDYFLRLWNSEVGESFRNKGQKPTCQSPVSQASSSTKCGSVSGVTTMETCPTVSNKIEDTPQNAMAGSDCSSTNELEDSSDTALQLLFDFPVNNDMSFLEGNLDTYPTFPAMLSESSFISL
S9B	MYB17B	VIT_16s0050g00070		Chr16 16918859 16920865 +	LOC100253919	ATGGGAAGAAAACCTTGCTGCGATAAGCATGGAGTGAAGAGAGGAGCTTGGACTCCCGAGGAAGATGAGATCTTGATTGATTACATAAAAAAAAACGGTCATGGAAGATGGCGGTCTCTCCCCAAGCACGCAGGTCTGCTTCGATGTGGAAAGAGCTGTCGGCTGCGGTGGACGAACTATCTTCGCCCAGACATTAAGCGGGGGCCCTTTACTCCGGAAGAAGAGACTGCCATCATCCAGCTCCACAGCATGCTGGGTAACAGGTGGGCTGCAATCGCTTCAAAAATACCTGGTAGAACGGACAATGAGATCAAGAACTTCTGGAACACCCATCTAAAGAAGCGCCTCCTGGGCAACCACCAAAACCAGCAGACCCAGTGGTCCTCTGTTTTGGAGCCA…	MGRKPCCDKHGVKRGAWTPEEDEILIDYIKKNGHGRWRSLPKHAGLLRCGKSCRLRWTNYLRPDIKRGPFTPEEETAIIQLHSMLGNRWAAIASKIPGRTDNEIKNFWNTHLKKRLLGNHQNQQTQWSSVLEPSNAQSKSPSTRHMAQWESARVEAEARLSMESLLLRPASMSKNDSDYFLRIWNSEVGDSFRKKNGQYGVACQSPISSLSTKFRSGSSLTMQRGPAGTSTSTSTTITSKQKNMEPKSHTAYAQDMMTGSDDSSSYELGYSSDISFRLLLDFQGDNDMGFLQGLAG
S11	MYB143	VIT_00s0203g00070		ChrUn 11882228 11883522 +	LOC100245492	ATGGGAAGATCACCTTGCTGCGATAAGAATGGTCTCAAAAAGGGACCCTGGACTCCTGAAGAGGATCAGAAACTCATTGATTATATCCAGAAAAATGGCTATGGAAACTGGAGGACACTTCCTAAAAATGCCGGGCTGCAAAGGTGCGGTAAAAGCTGCCGTCTCCGGTGGACTAACTACCTGAGGCCAGATATCAAGAGGGGTCGTTTCTCTTTCGAAGAGGAGGAGACAATAATTCAGCTCCACAGCATCTTGGGTAACAAGTGGTCTGCCATTGCTGCTCGCCTGCCTGGAAGGACTGATAATGAAATCAAGAACTACTGGAACACCCACATTAGAAAAAGGCTACTGAGAATGGGAATTGATCCAGTGACTCACAGTCCTCGCCTCGATCTTCTT…	MGRSPCCDKNGLKKGPWTPEEDQKLIDYIQKNGYGNWRTLPKNAGLQRCGKSCRLRWTNYLRPDIKRGRFSFEEEETIIQLHSILGNKWSAIAARLPGRTDNEIKNYWNTHIRKRLLRMGIDPVTHSPRLDLLDLSSILSTSLYNSSHMNVSRFLGMQPLVNPELLRLATSLMSSQRENPNFLLQNVQENQLCNAQVQNSFTHLVQPNQIQTPIQEIPACNPLSSSFSNESQVMEPNAEQFPSNITDFSSQNSQLISDWQSNGLPSDLSEEYYVPHPSSVGYYGSEQTIMDPSSDNSVFQSNNNFSFASVLSTPSSSPTPLNSNSTYINSSTEDEREISYGSNMYLKFETPDHLLDVNYEMM
S11	MYB144	VIT_12s0134g00570		Chr12 8194787 8195986 -	LOC100249492	ATGGGGAGAGCACCTTGCTGTGATAAAAATGGACTCAAGAAAGGTCCATGGACCCCTGAGGAAGATGATAAGCTCAGCCATTATATCCAGCTGCATGGCCCTGGCAACTGGAGAACTCTTCCAAAGAATGCTGGGCTACAAAGATGTGGGAAGAGTTGCCGTCTTCGATGGACTAATTACTTGAGACCTGATATAAAGAGAGGAAGATTCTCATTTGAAGAAGAGGAGACAATAATTCAATTACACAGTATTCTTGGAAACAAGTGGTCAGCAATTGCAGCTCGCTTGCCCGGAAGGACCGACAACGAAATCAAGAATTACTGGAACACCCATATAAGAAAGAGGCTTCTACGAATGGGAATCGATCCGGTAACACATAGTCCTCGACTCGATCTTCTG…	MGRAPCCDKNGLKKGPWTPEEDDKLSHYIQLHGPGNWRTLPKNAGLQRCGKSCRLRWTNYLRPDIKRGRFSFEEEETIIQLHSILGNKWSAIAARLPGRTDNEIKNYWNTHIRKRLLRMGIDPVTHSPRLDLLDISSLLSSSVCSSSQLNFSNLLGIQTLVNPELLRLASTLLSLKHENPHFPQNPQIWNSQVQNQINTPPLQSNQFHATPTQEAAAMQANTEGLPSNLTNPSYQNFTPSNFDESLASLPNYGFINPSETSTFQSLENQNNDLYYNNNQGFGFDSVISTPISSPTQLNSSSTFINTGNEDERESYCSSMLKFEIPESFNISEFM
S11	MYB145	VIT_19s0014g03820		Chr19 3913869 3915228 +	LOC100243528	ATGGGAAGAACACCATGCTGTGACAAAAATGGGATGAAGAAAGGGCCATGGACTGTAGAGGAAGATCAGAAGCTCCTTGATTATATTCAGAAACACGGCCATGGGAGATGGCGGACACTTCCCAAAAATGCAGGTCTAAAGAGGTGTGGAAAGAGTTGTCGGCTTCGTTGGACAAACTACTTGAGGCCAGACATCAAGAGGGGGAGATTCTCATTTGAAGAAGAAGAGGCCATCATACAATTACATGGTATTTTGGGTAACAAGTGGTCTGCAATTGCTGCTAGGCTCCCTGGAAGAACCGATAATGAGATCAAGAACTATTGGAACACTCGCATCAGGAAGAAGCTTTTAAGAATGGGAATTGATCCCGTCACTCATGCTCCACGGATGGATCTTCTG…	MGRTPCCDKNGMKKGPWTVEEDQKLLDYIQKHGHGRWRTLPKNAGLKRCGKSCRLRWTNYLRPDIKRGRFSFEEEEAIIQLHGILGNKWSAIAARLPGRTDNEIKNYWNTRIRKKLLRMGIDPVTHAPRMDLLELASLLGSSLYNSSLQLNVPAGSLGMGPMVNDDVLTLATALLSSHCENPELQLQNLLENQLRNPQVQNQFESFQGNNLQSSIQEVQACPTSSAASTPFLNETQLMQAIAEHLSQNPTDFAYQNSLPNLWQVHGGHPITAASFTNPTLSFDSIPSSITGHQTLKSNAVSNNTQNFSFDSVLSTPSSTSTPLDSSQMTYAKGSTEDERDSYCSNFLMFDIPSDLDVNAIM
S13	MYB146	VIT_05s0020g01100		Chr5 2867257 2868482 +	LOC100256165	ATGGGGAAGCACTCTTGCTGTTACAAGCAGAAGCTAAAGAGAGGCCTGTGGTCTCCAGAAGAAGATGAGAAGCTTTTCAGGTATATCACGGAGCATGGACATGGGTGCTGGAGCTCTGTCCCTAAACAAGCAGGTTTGCAAAGGTGTGGCAAGAGTTGCAGGCTAAGGTGGATTAACTATTTGAGGCCTGATTTGAAGAGGGGCGCCTTCACAGGACAGGAAGAGAAGCTTATAGTTGAACTGCATGAAATTCTTGGCAACAGGTGGTCTCAGATTGCTTCCCACTTACCGGGAAGAACAGACAATGAAATTAAAAACCAGTGGAACTCTAGCATTAAGAAGAAACTCAGGCAGAAAGGCATCGACCCAAACACCCACAAGCCACTTTCTGAAATTGAC…	MGKHSCCYKQKLKRGLWSPEEDEKLFRYITEHGHGCWSSVPKQAGLQRCGKSCRLRWINYLRPDLKRGAFTGQEEKLIVELHEILGNRWSQIASHLPGRTDNEIKNQWNSSIKKKLRQKGIDPNTHKPLSEIDNRPTANNSSMELELELEPLLNNEESLTTIFCRPGEVTGRLNYESNPHFPFDLHPGSWLSQNSISSQLNSQFHSTSISTFLQTDFSSTGSVLPLQSPRGIQYASASSSSSQFSWGLADWGLSDQEGKLGDNKQLEHLSTPSCTPPDSQNQAAHPHSIPDTAWADC
S13	MYB55A	VIT_07s0005g02480		Chr7 4830114 4832232 -	LOC100247039	ATGGGGAGGCACTCTTGTTGTTACAAGCAGAAGCTAAGGAAAGGCCTATGGTCTCCTGAAGAAGATGAGAAACTTCTGAGGCATATTACCAAGTATGGCCATGGCTGCTGGAGCTCTGTCCCAAAGCAAGCAGGTCTGCAAAGGTGTGGGAAGAGCTGCAGATTGAGGTGGATTAACTACTTGAGGCCTGATTTGAAGAGAGGCACATTCTCCCTACAGGAAGAGAATCTTATAATTGAGCTTCATTCAGTTCTTGGGAACAGGTGGTCCCAAATCGCAGCACAGCTGCCTGGACGCACTGACAATGAAATAAAGAATTTGTGGAACTCTTGCTTGAAGAAGAAGCTCAGGCAGAGAGGCATTGACCCCAACACCCACAAACCCCTCTCTGAGGTTGAA…	MGRHSCCYKQKLRKGLWSPEEDEKLLRHITKYGHGCWSSVPKQAGLQRCGKSCRLRWINYLRPDLKRGTFSLQEENLIIELHSVLGNRWSQIAAQLPGRTDNEIKNLWNSCLKKKLRQRGIDPNTHKPLSEVENREDSNPPTDSQDKASGVSSELNLLKVDNSKPEAALLEQRSSSIATRGYGMEVEGSSSSKTINSNNNNNSNSNLMSPTPNKDFFLDRFMISHQENSTGCQPSDVVGYLAPQQLNYPSNARLSINPTQPLWFSQSSKTLDMNSEFSSNAVSSVLSSVTSSLLPSPMPYKPSIPFHSDNPSIPSFTLSGSRFWDAGASTNSSNSSSGSSSSAELQSNSSFFENSIFPWGLADCSTSDKGAQIHIIESEPEDIKWPEYLQNPFLMAAAL…
S13	MYB55B	VIT_14s0060g00240		Chr14 240314 242056 -	LOC100240910	ATGGGGAGGCACTCTTGCTGCTACAAGCAGAAGCTGAGGAAAGGCCTGTGGTCTCCCGAGGAAGATGAGAAACTTCTGATGCATATTACCAAGTATGGACATGGGTGTTGGAGCTCCGTCCCTAAACTAGCAGGTTTGCAGAGGTGTGGGAAGAGCTGCAGGCTAAGATGGATTAACTACTTGAGGCCTGATTTGAAGAGGGGAGCATTCTCACAACAGGAAGAGAGCCTGATAATTGAACTCCATGCAGTTCTAGGCAACAGATGGTCGCAGATTGCAGCTCAATTACCGGGAAGAACGGATAATGAAATAAAAAATTTGTGGAACTCCTGCATTAAGAAGAAGCTTAGACAAAAAGGCATCGACCCCAACACTCACAAACCGCTTGTGGAGGCTGAG…	MGRHSCCYKQKLRKGLWSPEEDEKLLMHITKYGHGCWSSVPKLAGLQRCGKSCRLRWINYLRPDLKRGAFSQQEESLIIELHAVLGNRWSQIAAQLPGRTDNEIKNLWNSCIKKKLRQKGIDPNTHKPLVEAENGQDKLPNSDKSNEKANELNLVEAENLKPLSTAAEQYPVEVSPSSKINSSSNGNNLTPPQPTQEFFLDRFVTSHESSTTSCRPSGLVGHFSFQQLNYGPNIGLSVNPNATLSFNPNSRSPEIISEFSSSMTPTILPSMLSTILPTPTSIKPSISLPSSNPSIGSFDVNGVQNWEVGTFSNNASSSNGSRNSIELQSNSAFFENNFFSLGLADCGKSDKENQIHMLEGDPEDIKWSEYLHTPFLLGTTLQNQSPQPIYSETKPGIHF…
S13	MYB147	VIT_17s0000g09080		Chr17 10650213 10651994 +	LOC100241618	ATGGGACGTCATTCCTGTTGTTTAAAGCAGAAGTTGAGGAAGGGTCTGTGGTCTCCAGAGGAGGATGAGAAACTGTACAATTACATAACCAGATTTGGTGTTGGGTGTTGGAGTTCAGTTCCCAAGCTGGCTGGTTTGCAGAGGTGCGGAAAGAGTTGCAGATTGAGATGGATTAACTATTTGAGACCCGACCTTAAGAGAGGAATGTTCTCTCAGCAAGAGGAGGATATCATAATAAGCCTGCATCAGGTTCTAGGCAACAGGTGGGCTCAGATTGCAGCACAATTGCCAGGAAGAACAGACAATGAGATTAAGAACTTTTGGAACTCATGCTTGAAGAAGAAGCTACTGAAGCAAGGCATGGATCCCAACACCCACAAGCCACTGAATGAAACCGAA…	MGRHSCCLKQKLRKGLWSPEEDEKLYNYITRFGVGCWSSVPKLAGLQRCGKSCRLRWINYLRPDLKRGMFSQQEEDIIISLHQVLGNRWAQIAAQLPGRTDNEIKNFWNSCLKKKLLKQGMDPNTHKPLNETEVGDGKNCTEKASLQVLQPKGLPAVPSSAAEFEQPFMVNNSSCYDGGLTEGSRVQFMNKPGFDPMSFFEFQAGVDPMGYSSNLLSQYHQTIRPFDQNQLEANSNVGFASLPGLTNFDQGNLTETDFSDNSASRMGSFFFNEAKESSSNSSNITSHPAGFQINNMGENVAFSWDAENKLEALFQYQISGIKSEELKPSSWYGDQVHSQNSEDFSNYPLTSLSEDLNGASFDVFQQM
S14	MYB148	VIT_00s1352g00010		ChrUn 38747500 38748788 -	LOC100244588	ATGGGGAGAGCTCCTTGCTGTGACAAAGCCAACGTCAAGAAAGGGCCATGGTCACCAGAGGAAGATGCCAAGCTCAAGACTTATATTGAGAAAAACGGCACTGGGGGCAACTGGATAGCCTTACCTCAAAAGATTGGCCTTAAGCGATGTGGGAAGAGCTGCCGCCTCCGCTGGTTGAATTATCTCAGGCCCAATATCAAACATGGAGGATTTTCAGAGGAGGAGGATAACATCATTTGCAGCCTCTATATAAGTATTGGAAGCAGGTGGTCCGTCATCGCGACTCAATTACCGGGAAGAACTGATAATGATATTAAGAACTACTGGAACACAAGGTTGAAGAAAAAGCTACTCGGCAAGCAGCGGAAAGAACAACAGGCTCGCCGAGCTAACTACGTC…	MGRAPCCDKANVKKGPWSPEEDAKLKTYIEKNGTGGNWIALPQKIGLKRCGKSCRLRWLNYLRPNIKHGGFSEEEDNIICSLYISIGSRWSVIATQLPGRTDNDIKNYWNTRLKKKLLGKQRKEQQARRANYVKQEMKREPGIFVVPDQAVGRNPYWAELPAVSVHPNQDPDIKDQASIKKLLIKLGGRFGDDGQQPGSNSINFQYPLDISTAQDGPYETSMNMFASSTSTMNSINSTGSQLPNTHYDVNGSASNVLQGYNSLLNELVYGNPQQLDGSGSFYGIEDIANGSTGTSSAESSSWGDINSLVYPSIISNYGVGQQGPLQDSGFEELRYLGSQ
S14	MYB149	VIT_06s0061g00470		Chr6 17935020 17936721 -	LOC100250017	ATGGGGAGGGCTCCTTGTTGTGACAAGGCAAATGTGAAGAAGGGGCCATGGTCACCTGAAGAAGACTCAAAGCTTAAGGCGTATATAGAGAAGTATGGGACTGGAGGGAATTGGATTGCTCTCCCACAGAAAGCTGGATTGAAGAGGTGCGGGAAAAGTTGCAGATTGAGGTGGCTTAACTATCTTAGGCCCAACATTAAACATGGAGAATTCTCTGATGACGAAGACAGGATAATCTGCACTCTCTTTGCTAACATGGGAAGCAGGTGGTCAGTCATAGCTACTCGGTTACCAGGCAGGACTGACAATGATATTAAGAACTACTGGAACACCAAGCTCAAGAAGAAGGTAATGGGGATGTTCTCGTCCTCTCAGAGGAAACTACCACCATTCCCATCT…	MGRAPCCDKANVKKGPWSPEEDSKLKAYIEKYGTGGNWIALPQKAGLKRCGKSCRLRWLNYLRPNIKHGEFSDDEDRIICTLFANMGSRWSVIATRLPGRTDNDIKNYWNTKLKKKVMGMFSSSQRKLPPFPSVQNPPSPSISSSYYIPPSTFPGHELPIPFPSTHLNNNTSPLTNVSLLQTQETFAGPGQYYPVKDNLFMFASEASCSSSDGSGSQISFGRDIKQEEMGNFQSYIPTGFEENHKFMMGYGGSNGGHDHNVNHWPEKPNGCFGGSPLDQYNLDQEDVKQQLISCSNGCTSSFFIDENKTQEKVMYYY
S14	MYB150	VIT_08s0007g05030		Chr8 18944925 18946778 +	LOC100267549	ATGGGAAGAGCTCCTTGCTGTGACAAGGCAAATGTGAAGAAAGGCCCATGGTCACCTGAAGAAGACTCAAAGCTTAAGGAGTATATTGAGAAATATGGGACTGGGGGAAATTGGATTGCTCTCCCACAAAAAGCTGGTCTTAAGAGATGTGGGAAAAGCTGCAGATTGAGATGGTTGAACTATCTCAGACCCAACATTAAACATGGAGAATTCTCTGATGATGAAGATAGGATCATCTGCAGCGTCTTTGCTAGCATTGGAAGCAAGTGGTCAGTAATAGCAAATTACTTGCCGGGGAGGACTGATAACGATATCAAGAACTACTGGAACACCAAGCTGAAGAAGAAACTCATGGGGATGGTGCCTGTATCTCAGAGAAAACCCCATCAAGCTACCTTC…	MGRAPCCDKANVKKGPWSPEEDSKLKEYIEKYGTGGNWIALPQKAGLKRCGKSCRLRWLNYLRPNIKHGEFSDDEDRIICSVFASIGSKWSVIANYLPGRTDNDIKNYWNTKLKKKLMGMVPVSQRKPHQATFSHHLQTYSSLSSPSHAVTTTATSSSYESNSSNPYYTPAAPTPTSFARLEPISSIPSSLLNINTGSTAAAAIHPQEGFASPVHHYQVKDNLLIEASSSSDDGSGSNQISQGKEPEYDQYGAVGGRYEQLGFQNYVYTGLDDQNQRFMISNSSGGGGGSGSHGWTDQRPNGMLGEPPLDLGLEEFKQLISANLCNNFSFDENKTEERVVYY
S14	MYB151	VIT_11s0052g01490		Chr11 19235088 19236560 +	LOC100256441	ATGGGTCGAGCTCCATGCTGTGACAAAGCCAACGTGAAGAAGGGACCATGGTCCCCTGAGGAGGATGCTAAGCTTAAAACTTACATTGAGCAATATGGTACTGGAGGCAACTGGATTGCTCTTCCCCAGAAAATAGGACTTAAGAGATGTGGAAAAAGTTGCAGACTGAGATGGTTGAATTACTTGAGACCTAACATCAAGCATGGTGGATTCTCTGAAGAGGAAGACAGCATCATCTGCAACCTCTATATAAGTATTGGTAGCAGGTGGTCGGTAATTGCAGCCCAATTGCCTGGAAGAACAGATAATGACATTAAGAACTACTGGAACACAAGACTGAAGAAGAAGTTGCTTGGAAAGCGTAAACAATCTCATTTCAATCGACTTTCGGTTGCAGGT…	MGRAPCCDKANVKKGPWSPEEDAKLKTYIEQYGTGGNWIALPQKIGLKRCGKSCRLRWLNYLRPNIKHGGFSEEEDSIICNLYISIGSRWSVIAAQLPGRTDNDIKNYWNTRLKKKLLGKRKQSHFNRLSVAGQDPKDATGVEDNPYSQALSNSALERLQLHMQLQSLQHPFAFYNNPALWPKLHPLQEKLIQNLQNELPSPLMQHTPPSSDPMGQEQKSGFYEPPTASITLQQEYPKTNNPKGDEFEKSLNVLPSSDSSMAYNSENMVGAPIMSKPDGVDQSNIAQQAVSTFQAELDDFLNNKMVGFLPQEEQMTEIDGSKDSLAWWSNDFDTKSASSHSWDSTSVIQSEGMFQDYVLGYNLQ
S14	MYB152	VIT_18s0001g08470		Chr18 6923814 6925125 +	LOC100853539	ATGGGGAGGGCACCTTGCTGTGACAAAGCCAACGTCAAGAAAGGCCCATGGTCGCCTGAAGAAGATGCCAAGCTCAAGTCATATATTGAGCAGCATGGCACTGGTGGTAATTGGATCGCTTTGCCACAAAAAATTGGCCTCAAGAGATGTGGGAAGAGCTGCCGCCTTAGATGGTTAAACTATCTCCGCCCAAATATCAGGCACGGAGGATTCTCTGAAGAAGAAGATAACATCATCTGTAGCCTGTATATAAGTATTGGAAGCAGGTGGTCTGTTATTGCAGCACAATTACCAGGACGAACTGACAATGATATAAAGAACTACTGGAATACGAGACTGAAGAAGAAGCTCCTTGGTAAGCAGCGCAAAGAACAACAGGCTCGCAGAGGTAGCTGCCCG…	MGRAPCCDKANVKKGPWSPEEDAKLKSYIEQHGTGGNWIALPQKIGLKRCGKSCRLRWLNYLRPNIRHGGFSEEEDNIICSLYISIGSRWSVIAAQLPGRTDNDIKNYWNTRLKKKLLGKQRKEQQARRGSCPKQEMKRASGNAMVSDNENLNPYWPELPVPAPIPYPNEEPRFNDHSSIRRLLIRLGGRFSDDGQPLQNGTNLQLPIDISSVQQPFDHSVNFLSSSPMNALNNPRSEFPNAEYNMEGGGLHMLQGQNSFLAELEEMACSNPQRLDGLEFLYAQDMANNKPGSTAYEQSLSWGETSSLVYPPVASNYEGLQQQGVTQEHDFDELRYPTPR
S14B	MYB153	VIT_04s0008g00620		Chr4 550884 552122 +	LOC100266257	ATGGGAAGAGCACCTTGCTGTGACAAAGCAAACGTGAAGAGAGGGCCATGGTCTCCTGAAGAAGATGCTACTCTCAGAAACTATGTTCAGACTCATGGCATTGGTGGAAATTGGATTGCTTTGCCAAGGAAAGCTGGCCTGAGGCGTTGCGGCAAGAGTTGCAGATTGAGGTGGCTCAACTATCTCAGGCCAGACATCAAACATGGTGGTTTTACTGAGGAGGAAGACAAAGTCATATGTGCCATCTATAATCAAATGGGAAGCAGATGGTCTGTCATAGCTTCTCAACTTCCAGGAAGAACAGACAATGATGTCAAGAACTACTGGAACACCAAACTGAAGAAGAAACTAGCCAAATTTCACAGCAATGGCAATGCTGCTAACAACCCTAATCCTTTC…	MGRAPCCDKANVKRGPWSPEEDATLRNYVQTHGIGGNWIALPRKAGLRRCGKSCRLRWLNYLRPDIKHGGFTEEEDKVICAIYNQMGSRWSVIASQLPGRTDNDVKNYWNTKLKKKLAKFHSNGNAANNPNPFSSAPPPTAAPMPVTEAYRHGFPPLLTQGYTGTSNNMGVSEFGASSNNGHNVFISDQGGLSTDHATGISYVSYLPGTRGGEDDGVLMDFGMGNLPYDIISGFWFQEKDSTEVTPGSASLDEFPHLNIKPQGL
S14B	MYB154	VIT_11s0016g02780		Chr11 2193249 2194453 -	LOC100243880	ATGGGTAGAGCTCCTTGTTGTGACAAGGCTAATGTCAAGAGGGGACCATGGTCTCCTGAAGAGGACAACATTCTCAGGGCCTTTGTTGAGGCCCATGGCACTGGTGGTAACTGGATTGCTCTTCCTCGTAAAGCAGGGCTTAAGCGCTGCGGCAAGAGTTGCAGGTTGAGATGGCTCAATTATCTCAGACCAGACATCAAGCATGGAGGCTTTACTGAGGACGAAGACAACATTATCGTCACTCTCTACAACAACATCGGAAGCAGGTGGTCAGTCATAGCCTCACATCTGCCCCGGAGAACAGACAATGATGTGAAGAACTACTGGAACACCAAATTGAAGAAGAAGCTCTCAGGAAAAGCTGACCTTAAGAAAGGCAGCAACAACAATGGCAATGCA…	MGRAPCCDKANVKRGPWSPEEDNILRAFVEAHGTGGNWIALPRKAGLKRCGKSCRLRWLNYLRPDIKHGGFTEDEDNIIVTLYNNIGSRWSVIASHLPRRTDNDVKNYWNTKLKKKLSGKADLKKGSNNNGNATSNSIIHLSSVQFPGSIPKVEDYDYGISVGFGTDSSPVSYQTGMSYQQDFHSQGLVSNPAVQFPLPGPMEVSEFNTSGNTSYSISSSQEVSSLSAASSSLALDNTTHASWSSYNGGRVQDDEFLFDFGSPYGLLSGFGFQEQAHEAGLVNQI
S15	MYB155	VIT_01s0127g00730		Chr1 8079671 8080776 -	LOC100852592	ATGAAAGGAGAGGATAACTATAAGAAGGGGCTATGGACAAAGGAGGAGGATAGGATCCTACTGGATTATATACAGGTACACGGTAGAGGGCGGTGGAACCGTATTTCTAAGATAACAGGTTTGAAGAGGTATGGGAAGAGCTGCAGATTAAGGTGGATGAATTATCTGAGCCCCAGTGTAAAACACGGCGAGTTTACAGAGCAAGAGGAAGACCTCATCATTAGACTCCATAATCTCCTTGGAAACAGGTGGTCTTTGATTGCTGGAAGGGTTCCTGGGCGAACAGACAACCAAGTGAAGAACCATTGGAACTCTCATTTGTGCAAGAGGCTCGGCATCAAGAAGAAGAATAGAAAAACAGCCGTCACCTCCTTAAAGCCACATTCTACAAATGTGGAT…	MKGEDNYKKGLWTKEEDRILLDYIQVHGRGRWNRISKITGLKRYGKSCRLRWMNYLSPSVKHGEFTEQEEDLIIRLHNLLGNRWSLIAGRVPGRTDNQVKNHWNSHLCKRLGIKKKNRKTAVTSLKPHSTNVDNTPKRQALVDSISKPFHDNNMDVGGVTRRQCPLSGAQVSEEQPAEVGWHCVDSLWASTAEHLRVCTPTSIEFLEGYYSPGDAFWQGL
S15	MYB156	VIT_14s0066g01220		Chr14 27708124 27709246 -	LOC104881670	ATGGAGGAAGTGAATCAGTATAAGAAAGGGTTATGGACATTGGAAGAAGACAAGATCCTCATGGATTATGTGAAGGAGCATGGGAAAGGGCAGTGGAATCGCATTGCTAAGAAAACAGGTTTGAGGAGATGTGGGAAGAGCTGCAGGTTAAGGTGGATCAATTATCTAAGCCCAAATGTGAAGCGTGGAGATTTTACTGCAGAGGAAGAAGACCTCATCATTAGACTCCACAAACTCCTTGGAAACAGGTGGTCTTTAATTGCTGGACGAGTACCAGGACGAACAGACAATCAAGTGAAGAACTACTGGAACACTCATTTGAGCAAAAAGCTGGGCATCAAAAAGAAAAACAACGGAGCTAATGTATCTTCAACTCTAACAAACACAAGGGAAATGCAG…	MEEVNQYKKGLWTLEEDKILMDYVKEHGKGQWNRIAKKTGLRRCGKSCRLRWINYLSPNVKRGDFTAEEEDLIIRLHKLLGNRWSLIAGRVPGRTDNQVKNYWNTHLSKKLGIKKKNNGANVSSTLTNTREMQKGSEPLMNSSSSPSCGSSRGAAEAKANEGTLQQSLEAPDWHDQLVIGEGYLDSFWAINDDLELTTDSIMEFLNGCSLDLGRHGF
S15	MYB157	VIT_17s0000g08480		Chr17 9703427 9704324 -	LOC100244963	ATGGAGGGAGCAAATGGGTACAGAAAGGGTCTGTGGACAGTGGAGGAAGACAGAATTCTCATGGATTACATAAGGGTTCATGGTAAAGGCAAGTGGAATCGCATTGCCAAAGTCACAGGTTTGAAGAGGTGTGGCAAGAGTTGCAGATTAAGGTGGATGAATTATCTAAGTCCCAGTGTAAAGCGTGGGGATTTCTCTCAGGAAGAAGACGACCTCATCATCCGCCTTCATAATCTCCTTGGAAACAGGTGGTCTTTGATTGCTGGGCGTGTGCCGGGAAGGACTGATAACCAAGTGAAGAACCATTGGAACACTCATTTGAGCAAAAAGCTCGGAATCAAGAAGCACAAAAGTAAAAGTGAAGGTTCCTCACAGGCACAATCCATTGAAGCTAAGGAG…	MEGANGYRKGLWTVEEDRILMDYIRVHGKGKWNRIAKVTGLKRCGKSCRLRWMNYLSPSVKRGDFSQEEDDLIIRLHNLLGNRWSLIAGRVPGRTDNQVKNHWNTHLSKKLGIKKHKSKSEGSSQAQSIEAKEAHSMPSNPDSKPPSEDKNGETGPEVREDLPRSMTMLANTQDMEMGTEDYESSLWFSTGDLDLNAPSLMQFLDGHVLDFVWDGL
S15	MYB82A	VIT_11s0016g05650		Chr11 5107196 5107848 +	LOC100854710	ATGACAATGATGGGAGTGATGATTGTGACTAGGTTTGTCTTGTTCGTGGGCCGGAAGAGTTGCAGGCTGAGATGGAAGAATTATCTGAGACCCAACATAAAACGTGGTGGGATTTCCAAAGATGAAGAAGATATTATTATCCGAATGCATAAGCTTCTGGGAAACCGATGGTCTCTGATCGCGGGTCGCCTCCCAGGTCGAACGGATAATGACGTGAAGAACTATTGGAACACCCGTTTGAACAAGGGACGGTCCGGAGGCAAAAGAAAGAGCCCCAGCAGTGATGATAACGCTGGGCACAAGAGACGCCGAGGATTGCCAAATTCTCGGCCCAACTGCGACGGAAGTCCAGAGAAGAGCAGTGAAGGATCTGATGGAAGGAAGCAAGAGGCGTCTCAT…	MTMMGVMIVTRFVLFVGRKSCRLRWKNYLRPNIKRGGISKDEEDIIIRMHKLLGNRWSLIAGRLPGRTDNDVKNYWNTRLNKGRSGGKRKSPSSDDNAGHKRRRGLPNSRPNCDGSPEKSSEGSDGRKQEASHNIPDNNPRMEDTKSFNHDIKSPWLPIVEDKAFLFYVEPFISFSDAFVLFETLGEIEC
S15	MYB82B	VIT_11s0016g05660		Chr11 5121267 5122148 +	LOC100244125	ATGGAGGAGACTGGAGGACTTGTGCCCAAGCCAAGCGTGAAGAAAGGCTTGTGGAAACCGGAAGAGGACTTGCTTTTGAAAAAATATGTGGAGGCTCATGGAGAAGGGAAATGGGCTACTGTTTCTGAAAGATCAGGATTGAAGAGGGGTGGGAAGAGTTGCAGGCTGAGATGGAAGAATTATCTGAGACCCAACATAAAACGTGGAGAGATTTCCAAAGAGGAAGAAGATCTAATTATCCGGATGCATAAGCTTCTCGGAAACCGATGGTCTCTGATCGCGGGTCGCCTCCCAGGTCGAACTGATAATGAGGTGAAGAACTATTGGAATACCCATTTGAACAAGGGACGGTCCCGAGGCAAAAGAAAGAGCCCCAGCAGCGATGATGACGCTGGAAAC…	MEETGGLVPKPSVKKGLWKPEEDLLLKKYVEAHGEGKWATVSERSGLKRGGKSCRLRWKNYLRPNIKRGEISKEEEDLIIRMHKLLGNRWSLIAGRLPGRTDNEVKNYWNTHLNKGRSRGKRKSPSSDDDAGNKRHRGLPNSQPVCDGSPEKSSEGSEGRKEEESHNILDNNPRMEDTKSLNHDIKSPLPPSVEDTAFLFYAEPFISFPDPFVLFETLGEMEW
S15	MYB82C	VIT_11s0016g05690		Chr11 5139664 5140550 +	LOC100266468	ATGGAGGAGACTGGAGGACTTGTGCCCAAGCCAAGGGTGAAGAAAGGCTTGTGGAAACCGGAAGAGGACTTGCTTTTGAAAAAATATGTAGAGGCTCATGGAGAAGGGAAATGGGATGCTGTTTCTGAAAGAACAGGATTGATGAGGAGTGGGAAGAGTTGCAGGCTGAGATGGAAGAATTATCTGAGACCCAACAAAAAACGTGGTGGGATTTCCAAAGATGAAGAGGATATTATTATCCGAATGCATAAGCTTCTGGGAAACCGATGGTCTCTGATCGCGGGTCGCCTCCCAGGCCGAACGGACAATGACGTGAAAAATTATTGGAACACCCATTTGAACAAGGGGCGGTCTGGAGGCAAAAGAAAGAGCCCCAGCAGTGATGATAACGCTGGACAC…	MEETGGLVPKPRVKKGLWKPEEDLLLKKYVEAHGEGKWDAVSERTGLMRSGKSCRLRWKNYLRPNKKRGGISKDEEDIIIRMHKLLGNRWSLIAGRLPGRTDNDVKNYWNTHLNKGRSGGKRKSPSSDDNAGHKRRRGLLNSQPVLDGSPEKRSEGSDGRKQEEFHNIPDNNPRMEDTKSFNHDIKSPSLPSVKDTTFLFYDEPFISFSDAFVLFETMGEIEW
S16	MYB158	VIT_16s0050g00050		Chr16 16907193 16908873 +	LOC100241951	ATGGGGTGTAATTCATTGGAGAAGTCGAAGACCAAGCCCAAACACCGAAAGGGGTTATGGTCACCGGAAGAAGATGCTAGGCTCAGAAACTATGTCCTCAAATATGGCCTTGGCTGCTGGAGCTCCGTCCCTGTTAACGCCGGTTTGCAAAGGAATGGAAAGAGCTGCAGATTAAGGTGGATTAACTACTTAAGACCAGGATTAAAACGCGGGATGTTTACGATCGAGGAGGAAGAGACGATCATGGCCCTTCATCGCTTGTTAGGCAACAAGTGGTCTCAGATAGCGCAGAATTTTCCTGGAAGAACTGATAATGAGATTAAGAACTACTGGCATTCATGTCTCAAGAAGAAAGTGGTGAAAGCTCAGGAAATGGAAGTTCATATGAACTCCCAATGC…	MGCNSLEKSKTKPKHRKGLWSPEEDARLRNYVLKYGLGCWSSVPVNAGLQRNGKSCRLRWINYLRPGLKRGMFTIEEEETIMALHRLLGNKWSQIAQNFPGRTDNEIKNYWHSCLKKKVVKAQEMEVHMNSQCINSNSQSIDSSTSQEKPSIQLPGFESFENMKGSSSTDTDQSIPQMLDCPRVDTQESPLPKILFAEWLSLDHIYGQLFVNSGESVISKDTLDQHDPTFQDNFTHGFLLNEESYVGELHHGLSNDSSSDMFSPQFKFESQTPGSGICDFVYGDEICSDFNMNGHVMY
S18	MYB159	VIT_06s0009g02480		Chr6 15016037 15020552 -	LOC100246221	ATGGCCGGTGATCAAGAAGGTTCTCCATTGGGTGAGGAAGAAGTTGGAAGTGGAGGAAAATCAGGCGGAGGGGGAGGGGGTCCTCTGAAGAAAGGACCATGGACCTCAGCAGAGGATGCAGTTTTGATAGATTATGTCACCAAGCATGGAGAGGGGAATTGGAATGCAGTGATGAAGCACTCTGGACTCTCCAGATGTGGGAAAAGCTGCCGCCTCCGCTGGGCAAATCATCTGAGGCCGGATTTGAAGAAGGGTGCTTTCACTCCCGAGGAGGAGCACCGCATAATCGAACTCCATGCCAGAATGGGAAACAAATGGGCACGGATGGCTGCTGAGTTGCCTGGGCGTACAGATAATGAAATAAAAAATTACTGGAATACCCGGATCAAGAGACTGCAG…	MAGDQEGSPLGEEEVGSGGKSGGGGGGPLKKGPWTSAEDAVLIDYVTKHGEGNWNAVMKHSGLSRCGKSCRLRWANHLRPDLKKGAFTPEEEHRIIELHARMGNKWARMAAELPGRTDNEIKNYWNTRIKRLQRAGLPIYPPDVSMKALNGSQQSQSMGSLTTGEASPSDLLQGNSFEIPAVQFKNLQNPGIYPYPPTYFDILPSGSLTQNLGSSDGQNFMFPAMHPPKRFRESETFFSGLNDDFSNAFPALDLYDDTCDNNPYYLYDDTCEKNPQPFEWSSSYDPDLSTNLTSLGGLPGSHALSNGNFSSEPISGAMKVELPSLQYSEAQVGNWGSLFPMPSIESVDTLIQSPQTEQIQVDCLSPSKSGLLEAVVYESRNLKRKYDSCHQASNTAIEC…
S18	MYB160	VIT_12s0059g00700		Chr12 5528282 5529743 -	LOC100253438	ATGATAAGCAACAGCGGTGGTGGTGGTGCGTTGAGCGATGATGCGACGTCTGGGATGGGCGGCAATGGAGGGGCTAATCAGGGGCTGAAGAAGGGACCGTGGACGACGGCAGAGGACGCGGTGCTGGTGGAGTATGTGAAGAGACATGGAGAGGGGAACTGGAACTCTGTGCAGAAGAATTCAGGGCTGTCCAGGTGTGGGAAGAGTTGTAGGCTGAGATGGGCTAACCACTTGAGGCCTAATCTCAAGAAGGGTGCATTCTCTCCTGAAGAAGAGAGACTCATTGTTGAACTCCATGCTAAGCTTGGTAACAAATGGGCTCGCATGGCTGCTCAGTTACCAGGTCGAACAGACAACGAAATCAAGAACTACTGGAACACAAGGGTGAAGAGACGGCAG…	MISNSGGGGALSDDATSGMGGNGGANQGLKKGPWTTAEDAVLVEYVKRHGEGNWNSVQKNSGLSRCGKSCRLRWANHLRPNLKKGAFSPEEERLIVELHAKLGNKWARMAAQLPGRTDNEIKNYWNTRVKRRQRAGLPLYPQGVQKEALHQQQQQPVLSHSSSSMFSPFLSSPQQTKPSFNPTLSLFDQVNFTTSANPISSHANSSFLSNPSSQFKFFPNNNAGYTMPLSPVSPFQSSMSSLYNHSLTPSQLLSQSPVQFNSGSFDGSFNLNQPIVGSQFHPIVAVPGMNLKLPASPSPLQQTTSASSGATGDDYMISQSTTANTYVVAQPLSQDTSGLLDDMLKEAETLSRNENSKEENCVVQFGNAQAEDNSMAASNKGKHVLDGIVQNGAGQHMWS…
S18	MYB161	VIT_13s0067g01630		Chr13_random 914710 922589-	LOC100248959	ATGAGTCACTTGACAAATGAGAGCGAAGATGGAATGCTCTCAAAGGACCAAACAGGGTCCCCATTGATTGATGAAGGCAACAGCAGCGGAAGTGCAGGTGGGGGAATTGTTCTGAAGAAAGGACCATGGACGTCTTCGGAAGACGCAATCTTGGTGGAATATGTGAAGAAACATGGTGAAGGAAACTGGAATGCAGTTCAGAAGCATTCTGGCCTTTTTCGGTGTGGGAAAAGTTGCCGTTTAAGGTGGGCTAATCACCTTAGACCAAATCTGAAAAAGGGAGCATTCACTGCAGAAGAAGAAAGGCTGATAATTGAACTTCATGCGAAGATGGGCAACAAGTGGGCACGGATGGCTGCACATTTACCTGGACGGACTGATAATGAGATAAAGAACTAC…	MSHLTNESEDGMLSKDQTGSPLIDEGNSSGSAGGGIVLKKGPWTSSEDAILVEYVKKHGEGNWNAVQKHSGLFRCGKSCRLRWANHLRPNLKKGAFTAEEERLIIELHAKMGNKWARMAAHLPGRTDNEIKNYWNTRIKRRQRAGLPLYPPEVCFQALQESQQIQNTGGINGGDKVHHDLLQTNSYEIPDVILDGFKANQDAFPYVPDFPNLSTSSMLMKGFGSSQYCGFMAPTMHRQKRVRESPALFPGYNERNGIPLFDQIQDDTGDKIAQSFGLPYPFDPDPTNKDPLPFAGMQGSHALLNGNFSASKPISGPVKLELPSLQYLETDLGGWGTSSSPPPLLESVDAFIQSPPSGTVQLECLSPRNSGLLDALLHEAKTISSGKNHLSDKSANSSTV…
S18	MYB162	VIT_19s0090g00590		Chr19 6691741 6695136 -	LOC100262343	ATGGTGGCCAACAGCAGCGGTGCCGGAGTTGAAGACCGGCCGGAGAATGGTGGTAGCGACGCCGGCGGTGTGGCGTTGAAGAAGGGGCCATGGACGGCAGCGGAGGACGCTATATTGGTGGAGTACGTGACGAAGCACGGCGAGGGCAACTGGAACGCTGTTCAGAAGAATTCGGGGCTGGCTCGCTGTGGGAAGAGCTGCAGATTAAGGTGGGCGAACCATCTGAGGCCCAATCTGAAGAAGGGTTCCTTCTCTGCTGAGGAGGAGAGGGTGATTCTCGAGCTGCATGCCAAATTGGGCAACAAATGGGCTCGCATGGCCGCTCAGTTGCCCGGGCGAACAGACAACGAGATAAAAAACTACTGGAACACTAGAATTAAGAGGCGCCTTCGCCAAGGC…	MVANSSGAGVEDRPENGGSDAGGVALKKGPWTAAEDAILVEYVTKHGEGNWNAVQKNSGLARCGKSCRLRWANHLRPNLKKGSFSAEEERVILELHAKLGNKWARMAAQLPGRTDNEIKNYWNTRIKRRLRQGLPVYPQEVQNQSNTVNQPNFQNPPYPQSPCPPSQTLFSSSPQFKPAFSSSLSLFDPITTLSAHQTSPILTPPYQRYKRSGDTGPDFPLPFSQASLPSPLPSSSLPNQFSHISPLQLNPVTFCQNSLPILQTQFKFDQMVPPVLDFSINPELPSSQFSKKTHPYTADNMKINSSSSNCGLLDELIGQAQAMVCNDSSRRQASFGSQEEKHMLNDFELFLSGSSTNPPFVSGPQWADSTSLQPSTGEKPKQEPADDVNSMNEDLSDML…
S19	MYB24	VIT_14s0066g01090		Chr14 27556538 27560404 +	LOC100233097	ATGGATAAAAAACCCTGCAATTCTCAGGATGCTGAAGTGAGAAAAGGGCCATGGACCTTAGGAGAAGACTTGATTCTTATCAACTATATTGCTAATCATGGTGAAGGAGTTTGGAACTCTCTAGCAAAATCTGCTGGACTGAAACGTACTGGAAAAAGTTGCCGCCTCCGATGGCTGAACTACCTGAGGCCTGATGTCCGCAGAGGTAATATCACAGATGAAGAACAACAGTTGATCATGGAACTGCATGCTAAGTGGGGGAACAGGTGGTCCAAAATCGCAAAGCATCTGCCAGGAAGAACCGATAACGAGATTAAGAATTTCTGGAGGACCAGAATCCAAAAGCACATAAAGAATGCAGAAACATTCACTGCGCAGAGTTCTGATCAGACACATGAT…	MDKKPCNSQDAEVRKGPWTLGEDLILINYIANHGEGVWNSLAKSAGLKRTGKSCRLRWLNYLRPDVRRGNITDEEQQLIMELHAKWGNRWSKIAKHLPGRTDNEIKNFWRTRIQKHIKNAETFTAQSSDQTHDQATTSQVMGAAHVADSYSPPSYPANLEAFPGPSSAESNDNFWTMEDIWSMQLLNGD
S20	MYB163	VIT_01s0011g03730		Chr1 3375041 3376409 +	LOC100259502	ATGGCCACAGTTGCAAAGAGGATTAACAACTCTAGTGAAGAAATTGAGCTTCGAAGAGGACCATGGACTCTTGAAGAAGACACTCTTCTCATCCATTACATTGCTTGCCATGGTGAAGGCCGTTGGAACCTGTTAGCTAAATGTGCAGGATTGAAGAGGACTGGAAAGAGTTGCAGATTAAGATGGCTGAACTATTTAAAACCAGACATCAAGCGTGGAAACCTTACTCCACAAGAGCAGCTCTTGATCCTTGAACTCCATTCGAAGTGGGGTAACAGGTGGTCAAGAATTGCACAACATCTACCTGGAAGAACTGACAACGAGATCAAGAACTACTGGAGAACAAGGGTGCAAAAACAGGCAAGGCAACTCAAGATCGAGTCTGATAGCAAGAGGTTC…	MATVAKRINNSSEEIELRRGPWTLEEDTLLIHYIACHGEGRWNLLAKCAGLKRTGKSCRLRWLNYLKPDIKRGNLTPQEQLLILELHSKWGNRWSRIAQHLPGRTDNEIKNYWRTRVQKQARQLKIESDSKRFIDAVRRFWMPRLLQKMEQASTSSTAADTVTTNTTNTTTVNSQSSTIPALLPNQITVSSSPPQSSVTSPSISTSDSMKIPLLPEISEHPTSPSQAIGNTVHNNPVINDCSYVDSSVYDMEPLAPSSAIGTYDFSLFSDYQMAENDWIDLWNVDKLW
S20	MYB164	VIT_17s0000g03560		Chr17 3454010 3455619 -	LOC100242243	ATGAGAATAGCCATGTCTACTTTGAGCAAGAGTGCAAGCAGTTCAAGTGAAGAAGATGCTGAGCTCAGAAGGGGGCCATGGACTCTTGAAGAAGACACTCTTCTCATTCACTACATTGCTTCTCATGGCGAAGGCCGTTGGAATTTGCTAGCAAAGTGTTCAGGACTGAGGAGAACTGGCAAGAGTTGCAGATTGAGATGGTTGAATTATCTGAAACCAGATGTCAAGCGCGGAAATCTCACTCCACAAGAACAGCTCTTGATTCTTGAACTCCATTCCAAGTGGGGCAACAGGTGGTCCAAGATTGCACAACACTTGCCTGGAAGGACAGATAATGAAATAAAGAACTACTGGAGAACTCGGGTTCAGAAACAAGCAAGGCATCTTAAGATTGATTCC…	MRIAMSTLSKSASSSSEEDAELRRGPWTLEEDTLLIHYIASHGEGRWNLLAKCSGLRRTGKSCRLRWLNYLKPDVKRGNLTPQEQLLILELHSKWGNRWSKIAQHLPGRTDNEIKNYWRTRVQKQARHLKIDSNSRAFQDVIRCVWMPRLLQKIEGSSSTSSTTSQVSIIPQSLNHADSQQHSAAAPPPVVAQAPVQGPLSINETINNLEHNEKNSSSENCTSPSICSSESMNISQISQIPDYPTSPFQAMSNSDDYSTLLKGYYNVDNSNYEMETFNLASMSAPQGDFENPVGDCPMVESNWVDSDLADSLWNMDELWQFWKLQEGAPRLF
S20	MYB108A	VIT_05s0077g00500		Chr5 330339 332086 +	LOC100248153	ATGGATGTTAATGGTAGAGGTGGTAGCTCCACCGTTTTGAGTGAAGAAGAGATGGACCTGAGGAGAGGCCCATGGACTGTGGAGGAAGATCTTACACTCGTCAATTACATTGCTACCCAGGGCGAAGGCCGCTGGAACTCTCTCGCTCGCTGTGCAGGCCTGAAAAGAACTGGAAAAAGCTGCAGATTGAGGTGGCTGAACTATCTCCGCCCAGATGTTCGACGTGGAAACATCACTCTCGAAGAACAACTTCTGATTCTTGAACTTCACTCCCGCTGGGGAAATCGGTGGTCGAAGATAGCACAACACTTGCCGGGCAGAACAGACAATGAGATTAAAAACTACTGGAGAACCCGGGTTCAGAAGCATGCCAAGCAGCTGAAATGCGACGTTAACAGC…	MDVNGRGGSSTVLSEEEMDLRRGPWTVEEDLTLVNYIATQGEGRWNSLARCAGLKRTGKSCRLRWLNYLRPDVRRGNITLEEQLLILELHSRWGNRWSKIAQHLPGRTDNEIKNYWRTRVQKHAKQLKCDVNSKQFKDTMRYLWMPRLVERIQAAAAATSGSSPAAVAAHQFSGSCDIVAGSAAVPQMAAGGADFYGGQVSTGYTPENSSTAASSDSFGAQVSPVSDLTEIYNFPVSDNQNPDFFQTDQVGYTDSLISPSGYFNQGLDFQSMEPNTQWYEGGDTATADNLWNVEDIWSVQTQFTNI
S20	MYB108B	VIT_07s0005g01950		Chr7 4390854 4392232 -	LOC100260647	ATGGTGGTGAGCGAGAGAGGTTGTGACTCAGAAGAAGAGATGAACATGGACCTGAGGAAAGGTCCATGGACGGCTGAAGAGGACACGCTGCTCAACAATTACATCACCATCCACGGCGAAGGCCGCTGGAACTCCCTAGCTCGCTGCGCAGGTTTGAAGAGAACTGGGAAGAGTTGCAGGCTGAGATGGTTGAACTACTTGCGACCTAATGTCAAGCGCGGAAACATTACGCTGCAAGAACAGCTGCTTATCCTCGAGCTCCATTCTCGCTATGGAAACAGGTGGTCCAAAATAGCCCAACACCTGCCTGGGAGGACAGACAATGAGATCAAAAACTACTGGAGAACAAGGGTTCAAAAGCAGGCAAAGCAGCTCAAATGCGATGTTAACAGCAAGCAA…	MVVSERGCDSEEEMNMDLRKGPWTAEEDTLLNNYITIHGEGRWNSLARCAGLKRTGKSCRLRWLNYLRPNVKRGNITLQEQLLILELHSRYGNRWSKIAQHLPGRTDNEIKNYWRTRVQKQAKQLKCDVNSKQFRDTMRYVWIPRLVERIKAAGGDSTSTAPATYGHHMSSQILDMPRNGEFGLGYSDPGLRPEFSGGPSEGSETQVSPVSDMTDYYDXLWRELLGQSAKRGRXHTQXQADTSSGCLEFEGLEQSNGWSLGGGDSLENLLNDEDIWFLRQQFFDDF
S21	MYB165	VIT_01s0026g02600		Chr1 12221764 12223982 -	LOC100253313	ATGGCTAACAAGTGTGTTATTTATGCACCAGATAACACAAATGGTCTCAGCTGTTACTCATCCACTCCCTCCTCTTCTTCATCTTCCACTACTTCTCTTGGGACTTCCATGGGGATGGTTTTTGCAGACATGGGTGCTCTTTCTATAAATCCAAACTATGGCGTGGTGCCAGCTGTTTCTTCTTCACAAGAGAGTACTTATGTGCGTAAGGGCCCAAGTGAGGTAGAAAATGGGAGAGCTTGCTGGGGTTTTCCTTTCATGGGAAACTGCACTGCTGGAAGCTTGGAAGAACACCACAACAGTGATGTGGGTGATGGTAAGGGCTCTGATTGCAGTGATGGGTTTGGGGAAAATAATGAAACCATGGATCTCAATGCCAACATAAATGAAGAGAACCCT…	MANKCVIYAPDNTNGLSCYSSTPSSSSSSTTSLGTSMGMVFADMGALSINPNYGVVPAVSSSQESTYVRKGPSEVENGRACWGFPFMGNCTAGSLEEHHNSDVGDGKGSDCSDGFGENNETMDLNANINEENPNENIVSGKETDSGHSKLCARGHWRPAEDTKLKELVALYGPQNWNLIAEKLEGRSGKSCRLRWFNQLDPRINRRAFSEEEEERLMDAHRLYGNKWAMIARLFPGRTDNAVKNHWHVIMARKYREQSSAYRRRKLSQSVYRRMEEDPSFVCRDTATRTETMPPYSINLSSGGINNNLSPFPFATFNGAVGGVVYGSNGSPQVNSGGEAISSSKLPPHTGFCAQQTPFEFFSGPKSHDMISMFSQHRSWDRPRDEPNNNTSGFYPQYPP…
S21	MYB166	VIT_04s0044g01380		Chr4 22916097 22917305 +	LOC100242035	ATGCCACAAGCTATGCAGTTCGGTGCCTGGAGTCTCTCTCCGATGGAGGATTCTGCCGGCGGTAGCAGCGATGATGGGAGGAATTGCCAAAGAGGACACTGGAGGCCTGCTGAAGATGAGAAACTCCGGCAACTCGTCGACCAGTATGGGCCCCATAATTGGAATTCCATTGCAGATAAGCTTGAGGGAAGATCAGGGAAAAGTTGCAGACTAAGATGGTTTAACCAACTTGATCCCAGAATTAATCGAAAACCATTTACGGAAGAAGAGGAAGAGAGGCTCCTTGCAGCTCATCGGATTCATGGAAACAAGTGGTCTCTGATAGCTCGCCTATTTCCCGGTAGAACCGACAACGCTGTGAAGAATCACTACCATGTTATCATGGCAAGAAGACATAGA…	MPQAMQFGAWSLSPMEDSAGGSSDDGRNCQRGHWRPAEDEKLRQLVDQYGPHNWNSIADKLEGRSGKSCRLRWFNQLDPRINRKPFTEEEEERLLAAHRIHGNKWSLIARLFPGRTDNAVKNHYHVIMARRHRERLRQCSKRSCQDHPNDSNTNPSSFFLKFSRPQLEYNTKLGFPDFQNHERNGIFPVSFSKSLPSWTHSGSTNNPNSLRLDKIFGASSSSCSKEPSHNGLDQSLSSYYSNSSSYGSYRNLSSLGMPYLGDDRGIHGAMKNKLVKLSDNSTTFPKLRIITEQKQEESIKSTDVPFIDFLGVGSSS
S21	MYB167	VIT_04s0044g01380		Chr8 1862461 1866385 +	LOC100245102	ATGAGTCTTGTGGAAAACCCAAGTGGTGGTGGTGGGAATTCAGATGTGATGCTTTCCCTCTCTTCTGGCTATTCAGAAGAGAATGAGTTCATGGGCTCTGACAAGGGAGGTGAGATTCTGACCCCTCACCCACTAGAAGGAGAGGAAAATGATAGATCAGTTGAGGGTAGTGATGGGTGTTTTGGGGATGAGAAAATGGAGGAGGTTAATGGTTTCGGTCCAGGTGAGGAAGAGGAAGGAGAAGATAGTGAGCAGAACTCTGGTGAAGTGAAAAGTGGGCAAAACAAGGTCTGTGTCAGAGGCCATTGGAGGCCACATGAGGATGCCAAGCTGAGAGAGGCTGTTGCCCAACATGGTCCCCAGAACTGGAACTTGATTGCCGAGAAGCTTGTTGGAAGA…	MSLVENPSGGGGNSDVMLSLSSGYSEENEFMGSDKGGEILTPHPLEGEENDRSVEGSDGCFGDEKMEEVNGFGPGEEEEGEDSEQNSGEVKSGQNKVCVRGHWRPHEDAKLREAVAQHGPQNWNLIAEKLVGRSGKSCRLRWFNQLDPRINRRAFSGEEEDRLLAAHRLYGNKWAMIARAFPGRTDNAVKNHWHVIMARRHRAQSSIYRRRKPSFSSSASSPFSQTLLPRGLDMIMTHPNSSQTIPMGLSIINHPSYSPSYSSHLITHQPIPRGLDVVTHQNNAGSESTITSTIDESASSGTDLSLKAYSNRADLPGIFTNYTPAMQQQLHLIGLDLQMGLPGVYEKPNGLYRAGNSDSNSEASATSAANTRNNHYLHGENENGNGNKDYNTPFIDFLG…
S21	MYB168	VIT_14s0108g01010		Chr14 29640510 29642780 -	LOC100245627	ATGAATGTGACATTGCAACAGTTAGACAGCACCTTCTGTCACCAAGAAAACGATGGCATGGCTAAACAATGTCATATTTACAAGCCTTTCTCTCCCTCTTCATCAATGGGAGTGTTTGAGGACATGGGTTCTCTCTCCATTAGCCCAAGCTACGGAGCTTACTGTTGTAAGAGTTCTGATCAGAGGGGGCTGCACATGGGTTTTCCATTAATGGGGAACTGCAGCAGTAGTTTGGATGACACCCAGAACAGTGAGGGTGGTGGTGGAGATGGCAAGGGGTCTGAAACCAGTGATGGGTTTGGGGAAAACAGTGGCGTTGCCATGGAAATCATCAACAAGGGCATCAACTTAAATGAAGAGAGACCAAATGAGAGCTCTGGATTAGATGGTGGCCAGTCA…	MNVTLQQLDSTFCHQENDGMAKQCHIYKPFSPSSSMGVFEDMGSLSISPSYGAYCCKSSDQRGLHMGFPLMGNCSSSLDDTQNSEGGGGDGKGSETSDGFGENSGVAMEIINKGINLNEERPNESSGLDGGQSKLCARGHWRPAEDSKLRELVALYGPQNWNLIAEKLEGRSGKSCRLRWFNQLDPRINRRAFTEEEEERLMAAHRWYGNKWAMIARLFPGRTDNAVKNHWHVIMARKYREQSSAYRRRKMNQAAHKKLEVGGGSYVCRDTSIRTEHNSLNVCNGNNFIKSSHHFPFAAHMGGGGSIINGSHMTSSEEAVSSGGGDWLVGASSSSNTMLPPHHTGPCPSQTPFHFLSDSVASTSQVSVSEPSSSTSAAENMANTHFEATISPPFIDFLG…
S21	MYB169	VIT_17s0000g01890		Chr17 1475025 1475958 +	LOC100257738	ATGTGCACCAGAGGCCATTGGAGGCCAGCTGAGGATGAGAAGCTCCGGGAATTGGTGGAAAGGCATGGACCGCATAACTGGAACGCCATAGCTGAAAAGCTCCCTGGAAGATCAGGGAAGAGCTGTAGGTTGAGATGGTTCAATCAGTTAGACCCCAGAATCAACCGAGCCCCGTTTACCGAAGAGGAAGAAGAACGGCTTCTCGCTTCTCACCGGATCCATGGGAACCGATGGGCTGTTATTGCCAGGCTTTTCCCCGGCCGGACTGATAACGCAGTGAAGAATCACTGGCATGTGATCATGGCACGGAGATGCAGGGAGAAATCCAAGTTTTATGCTAAGAGAGCCGCCCAATCTTGGATTAACGAGAGAAAGTCCATATCAAAACCAGATAGGCAG…	MCTRGHWRPAEDEKLRELVERHGPHNWNAIAEKLPGRSGKSCRLRWFNQLDPRINRAPFTEEEEERLLASHRIHGNRWAVIARLFPGRTDNAVKNHWHVIMARRCREKSKFYAKRAAQSWINERKSISKPDRQQMIGCDTRNLSSYVENCYENMIHCTKMLEDRTQPVEFYDFLNVNTDSNRSEVIDHARRDDEEVEQEAMDHQSKAGVPFIDFLSVGSSS
S21	MYB170	VIT_18s0001g15260		Chr18 13397962 13399162 -	LOC100253993	ATGGAGGAATCTAGTGATGATGCAAAGACTTGCCCTCGAGGGCACTGGAGACCTGCAGAGGACGAAAAGCTCAGGCAACTTGTGGAAGAATATGGTGCCCAGAACTGGAACTCGATTGCAGAGAAGCTCCAAGGAAGATCGGGGAAGAGTTGCAGATTGAGGTGGTTTAATCAACTCGATCCTAGAATTAACAGAAAGCCATTTACAGAAGAAGAAGAGGAAAGGCTTCTCGCAGCACATCGCATTCATGGAAACAAGTGGGCACTAATTTCCAGGCTATTTCCAGGTCGAACAGATAATGCTGTGAAGAATCATTGGCATGTAATAATGGCAAGAAAGCAAAGGGAGCAATCCAAGCTATGTGGGAAGAGGAGTTACAAAGATGTTCTTAGTGATTCC…	MEESSDDAKTCPRGHWRPAEDEKLRQLVEEYGAQNWNSIAEKLQGRSGKSCRLRWFNQLDPRINRKPFTEEEEERLLAAHRIHGNKWALISRLFPGRTDNAVKNHWHVIMARKQREQSKLCGKRSYKDVLSDSNTSSNGFRGSNSRSQQYSSANRLENSRLFEFLNPNKEGIFSISPSSSSPSWTFARSISKATNNSSSTDLLRRGGRDHFNSCSSDGIMDSQNSLDRSLYRYFSNSSAYGGYRTSTAFGFPNYKRVVSGPVGYSKLGDPHGMLKREFVNFGDNSPTFAKMIMTNQQEQEDESIKQKNIPFIDFLGVGISS
S22	MYB171	VIT_03s0180g00210		Chr3 6147352 6148726 +	LOC100267575	ATGGAGGCTTTGCAGAACGAAGCGGATCGGGTCAAGGGTCCATGGAGTCCCCAAGAAGACCAAGCTTTGCAGTGTCTCGTGAAGCGTTACGGTGCTAGGAACTGGTCTCTGATAAGCCGGTCGATACCGGGTAGGTCCGGCAAGTCGTGTAGGCTCCGATGGTGTAACCAGCTGTCGCCTCAGGTGGAGCACCGACCATTCACGCCGGAGGAGGACCGGAGAATCATTGAAGCCCACGCAAAGTACGGAAATAAGTGGGCGACGATCGCGAGGATGCTCAATGGCCGTACAGACAACGCGATCAAGAACCACTGGAACTCGACTTTGAAGAGGAAGTTCGCGGCGGAGATCGAACAAGTGCCGGCGCCTGTGTCGGTTGATAACGAAGGATCGCGGCCT…	MEALQNEADRVKGPWSPQEDQALQCLVKRYGARNWSLISRSIPGRSGKSCRLRWCNQLSPQVEHRPFTPEEDRRIIEAHAKYGNKWATIARMLNGRTDNAIKNHWNSTLKRKFAAEIEQVPAPVSVDNEGSRPEKRQSSGGGPSMPATGLCLSPGSPTGSDVSDTGFPVVSSPNLYRPVARTGAVQVPPQQFEPSSKKDDPPTALTLSLPGTETYENEYESPPLDSAPRHNKLASPEKQPALTFAMPENPEPMTFGSDFFLMIQDMIKTEVKNYMSGLEINEICSQSEGNIRNAAINRIGMGD
S22	MYB172	VIT_07s0129g01050		Chr7 16208311 16209614 -	LOC100233128	ATGGCTGCAACGAGAAAGGATGCGGATCGGATCAAGGGTCCGTGGAGCCCTGAGGAGGATGATGCTTTGCAGAAGCTTGTACAGAAGCATGGTCCCCGCAACTGGTCTTTGATTAGTAAATCCATTCCTGGGAGATCCGGGAAGTCGTGTCGGTTGAGGTGGTGCAACCAACTCTCCCCTCAGGTGGAGCACAGGGCGTTTACGTCGGAAGAGGATGACACTATTATGCGAGCCCATGCTCGGTTCGGCAACAAATGGGCCACCATCGCTCGTCTCCTATCGGGCCGCACCGATAACGCGATAAAGAACCATTGGAACTCCACTTTGAAGAGGAAGTGTTCCGCCATCACCGAAGACGGTAGCTTTGGAGGGGATTATCCACCCCACCCGTTGAAAAGA…	MAATRKDADRIKGPWSPEEDDALQKLVQKHGPRNWSLISKSIPGRSGKSCRLRWCNQLSPQVEHRAFTSEEDDTIMRAHARFGNKWATIARLLSGRTDNAIKNHWNSTLKRKCSAITEDGSFGGDYPPHPLKRSVSAGAAAPVSGLYLSPSSPCGSDVSDSSLPVVSSSHVYRPVARTGGIIPPETTSSSNDPPTSLSLSLPGVDSCEVSNRAPEPNHAPPANPIQMIPTMAPLQQIPMHQHNQPATVPATVLSQGEKPFIPFSAELLAVMQEMIRKEVRNYTAGLEQNGVCLQADGIRNAAVKRIGISKIE
S22	MYB173	VIT_13s0067g01360		Chr13 768216 769082 +	LOC100260493	ATGACTCTGACCACCGGCGGTGATCGGATCAAGGGTTCTTGGAGCCCACAAGAGGATGCTTCTCTTGTCAAGCTTGTTGAGGAGCATGGTCCCAGAAACTGGTCTCTGATCAGCGCCGGCATACCAGGTCGTTCCGGCAAGTCGTGTAGGCTGAGGTGGTGCAATCAGCTTAGTCCGGAGGTGCAGCACCGGCCATTTAGTCCGGCAGAGGACGCCGTCATCGTTCAGGCGCATGCCGTTCACGGCAACAAGTGGGCTACTATTGCGCGTATCTTGCCCGGGCGGACGGATAATGCGATTAAGAATCACTGGAACTCGACTCTCCGGCGGCGTCGGGTTGGGGAGCTGTCGTCGGCGTCGTCAGAGTCGAACTCAGCGATGAAGCGCCCGAGTTTTGAT…	MTLTTGGDRIKGSWSPQEDASLVKLVEEHGPRNWSLISAGIPGRSGKSCRLRWCNQLSPEVQHRPFSPAEDAVIVQAHAVHGNKWATIARILPGRTDNAIKNHWNSTLRRRRVGELSSASSESNSAMKRPSFDATVSSESDSGLKRQLVGASPEHNSCDRVKAEPETSLTLSPPGDSVVTLPVGDRVEDARDEGARITRKEGERCAVEMADTCLVKIIQRMIAEEVRNYFIALRAEDGLRVRPELDPAAQNNP
S22	MYB174	VIT_18s0001g09850		Chr18 8236522 8237734 -	LOC100243698	ATGGCGTCTTCCAAGAAAGATTTAGATCGGATCAAGGGTCCTTGGAGCCCCGAGGAAGACGAAGCGTTGCAGAGACTGGTGCAGAAGCACGGCCCTAGGAACTGGTCTTTGATCAGCAAATCCATCCCTGGGCGGTCCGGCAAGTCTTGCCGGCTGCGTTGGTGTAACCAGCTCTCTCCGCAGGTGGAGCACCGCGCCTTTACGCCGGAGGAGGACGCGACCATCATTAGAGCCCATGCGAGGTTCGGGAACAAATGGGCGACGATTGCTCGTCTCCTCGTTGGTCGCACGGATAACGCCATAAAGAACCACTGGAATTCAACTTTGAAGCGGAAATGCTCGTCTATAACGGAGGACATGATCGCCGATGGGCATGCACAACCGCCTCTTAAGAGATCG…	MASSKKDLDRIKGPWSPEEDEALQRLVQKHGPRNWSLISKSIPGRSGKSCRLRWCNQLSPQVEHRAFTPEEDATIIRAHARFGNKWATIARLLVGRTDNAIKNHWNSTLKRKCSSITEDMIADGHAQPPLKRSASVGAGTTVSGHNLSPSSPSGSEFSDSSAPGMASSLVYRPVPRTGPIVLPTQKIEAASSTNDPPTSLSLSLPGSDSCEVSNHLSGSDHVKIQNQILQSPAIPPVQLQQNPGSPRNIQNCELGLGMSEKPFFTPEFLAVMQEMIRKEVRNYMSGMEQNGLCLQTEAIWNAVMKRIGIGKIE
S22	MYB175	VIT_18s0001g11170		Chr18 9482136 9483000 +	LOC100250670	ATGGAAGCAACCAACAGGTGTTCTTCTTATACCTCTTCTTCCGATTCTTCTTCTTCTGAGTCTTCTTTATCTGGAAAGCAACCCAACAAATCTGAGAGAATAAAGGGTTCGTGGAGTGCGGAGGAGGACAGAGTCCTCACTCGTCTTGTTGAGCGCTACGGTGCTCGAAACTGGTCCTTGATAAGCCGATACATAAAGGGTCGGTCGGGGAAGTCCTGCCGGCTCAGGTGGTGCAACCAGCTCAGCCCCAGTGTAGAGCATCGGCCCTTCTCTGCGGCCGAGGACGACACCATCCTCGCCGCTCATGCAAGGTACGGCAACAGATGGGCCACCATTGCCCGCCTGCTTCCGGGTCGGACGGATAATGCGGTGAAGAACCATTGGAACTCCACGTTGAAG…	MEATNRCSSYTSSSDSSSSESSLSGKQPNKSERIKGSWSAEEDRVLTRLVERYGARNWSLISRYIKGRSGKSCRLRWCNQLSPSVEHRPFSAAEDDTILAAHARYGNRWATIARLLPGRTDNAVKNHWNSTLKKRQREQSQQMEGPSGSGSYPDMEPDPITTLSLAPPGAHGSTPEERRAESFPEGFWDAMRGVIAREVRDYMTSTLSEASGFHDC
S23	MYB176	VIT_08s0007g01540		Chr8 15637267 15644017 -	LOC100256309	ATGGAGGATATAACAGTGGTGGAAGGCGAAGGAGCCGACGGAGGAAGCCCCGGCGACGCTATGGTGGTAGGTGAGGGAGAGGGAAACGGCAAGGGAAGCGGAAGCAGCAGCCAGGCTGCGAGAGGGGACCGAGTTAAAGGGCCTTGGTCTCCTGAAGAGGACGCCATTCTGAGTCGACTGGTGAGTAAGTTCGGGGCCAGGAACTGGAGTCTGATCGCCCGTGGAATTGCTGGGAGATCCGGCAAGTCCTGCCGGCTGCGCTGGTGTAATCAGCTTGACCCCTCTGTTAAGCGCAAGCCCTTTACTGATGAGGAGGATCGTATCATAGTTGCTGCACATGCAATCCATGGAAACAAATGGGCATCAATTGCAAGGCTTCTTCAAGGGAGAACAGATAAT…	MEDITVVEGEGADGGSPGDAMVVGEGEGNGKGSGSSSQAARGDRVKGPWSPEEDAILSRLVSKFGARNWSLIARGIAGRSGKSCRLRWCNQLDPSVKRKPFTDEEDRIIVAAHAIHGNKWASIARLLQGRTDNAIKNHWNSTLRRRCMEIDRAKLESGNIVEDVSLDKTKASSEETMSCGDANSSKSLEGKDVNSSDNMADQNEERAQIEGQFSHEAQDPPTLFRPVARVSAFNVYSSLDGPEHAFPFPRPVPMQGPLIQASTPDAGICKLIQGDSGEQLVPQRCGHGCCESPRGGNLGNSLLGPEFVEFSEPPPFSSFELAAIATDISNIAWLKSGLENSTVRVMGDAAGRTMSRGSQVQMARFEESRKNDHLRFEEGKNKLMGMMTDVRSTQIGKQS…
S23	MYB177	VIT_13s0019g03200		Chr13 4249767 4255522 -	LOC100240975	ATGGACCAACTCCAAGTTGATTCAGCAGCAGCCGCCCTCGTTGACGAGGAAGACGTCGTCACTGCCAACGATGCCCGCCGTGATGGTGATACAAGGGCCGGTGGGAGCAGTAGCCGAGTCAGGGGTCCCTGGTCTCCGGAAGAAGACGCAATTCTCAGTCAACTCGTCAGCAAGTTCGGCCCCCGGAATTGGAGCTTGATCGCCCGTGGAATTTCCGGTCGTTCTGGAAAGTCTTGCCGGCTTCGCTGGTGTAACCAGCTCGACCCTTGCGTCAAGCGGAAGCCCTTTACTGAGGAAGAGGATCGTATTATAATTGCAGCCCATTCACATCATGGAAATAAGTGGGCATCAATTGCAAGGCTCCTGCCAGGCAGAACAGACAATGCAATCAAGAACCAC…	MDQLQVDSAAAALVDEEDVVTANDARRDGDTRAGGSSSRVRGPWSPEEDAILSQLVSKFGPRNWSLIARGISGRSGKSCRLRWCNQLDPCVKRKPFTEEEDRIIIAAHSHHGNKWASIARLLPGRTDNAIKNHWNSTLKRQCKKLDMFKPISGSMLEDGSPDRTKASSEETMSPGDIDSRKPPEGRDASLMDDGPYQCENKVQTTEDHSSISRPMARVSAFSVYNPPSGLRVGSAFSRAAPMKGPLVQTSKPHLEVCKFLEGVYSEPTIPLQCGHGCCEAPTGGQSQGSLLGPEFIEYMEPPPFSSHELASIAAELNSIAWIKSGLVNSSSSMQDETAGQRLCMGAAAQLKNEHLRLEEGRNKLMGMMPEVLPTQMPA
S24	MYB178	VIT_02s0012g01650		Chr2 7942404 7943700 -	LOC100243804	ATGAGCCCCTACTTCGAGCTTGGGCATTTTCACCGATCAGAGATCTCTAATGGAGTATGTCGAGATGATGTCAGTTCTAGTGGAGCATTGTTGAGCTCATTGACAGTTTTCATGATTCTAGGTTCCATTTATGGAAACTTAGGGAAAGCAGCAGGACTCTTTGGACAACGGATTCAGCTACACACAAGAGCCACATATTTGAGAGGGGTATCAGCGACACGAGGAAGTTTGAAGAAGGGGCCTTGGACACCGGACGAGGATCAGAAGCTGGTTGATTATATCAAGAGACATGGCCATGGAAGTTGGAGAGCACTCCCCAAACTCGCAGGTCTGAACAGGTGCGGTAAGAGTTGCAGACTAAGGTGGACTAATTATCTGAGGCCTGATATCAAGAGAGGT…	MSPYFELGHFHRSEISNGVCRDDVSSSGALLSSLTVFMILGSIYGNLGKAAGLFGQRIQLHTRATYLRGVSATRGSLKKGPWTPDEDQKLVDYIKRHGHGSWRALPKLAGLNRCGKSCRLRWTNYLRPDIKRGKFSDEEERIIIKLHSVLGNKWSRIAVHLPGRTDNEIKNFWNTHVKKKFLQMGLDPNTHQPRADLNSLVNLSQLLATANFSNLTSPLEDALRLQTDATRLTKIQLLQNILQIINTGSTLSRNIEGASHQWSRNLTPTPLEGFVNGTSTLYTEDPMLAPAEFPNPGVTPGSHNDYQAISNSWACIDGGFGSEVHNFNNNCSSSSYDIRAEQPLPALVSVSPECSSVNQTESKMNLPCISTHSSTSNIFEAWGELMDDETSVSYWKDIL…
S24	MYB179	VIT_07s0141g00100		Chr7_random 56798 57999 -	LOC104877823	ATGGGAAGATCTCCTTGTTGTGATGAGAGTGGCCTCAAGAAAGGGCCTTGGACTCCTGAGGAAGACCAGAAACTTGTCAAATATATCCAGAAACAAGGCCATGGAAGCTGGAGAGCCCTCCCCAAACTTGCAGGTCTTAATAGATGTGGGAAGAGTTGCAGATTAAGATGGACTAATTATTTGAGGCCTGATATCAAGAGAGGGAAATTTTCTCGAGAAGAAGAGGAGACAATTCTGAATCTCCATTCTATCCTTGGCAACAAATGGTCAGCAATTGCTTCTCACCTTCCTGGACGGACCGACAATGAAATCAAGAATTTCTGGAACACCCATCTTAAGAAGAAGCTGATTCAGATGGGTTTCGACCCCATGACTCACCGGCCTCGAACTGATATGTTT…	MGRSPCCDESGLKKGPWTPEEDQKLVKYIQKQGHGSWRALPKLAGLNRCGKSCRLRWTNYLRPDIKRGKFSREEEETILNLHSILGNKWSAIASHLPGRTDNEIKNFWNTHLKKKLIQMGFDPMTHRPRTDMFASLPHLIALVNLKELMEHQSWEEHAVRLQAEAAQMARLQCLQYLLQSPASVATASNSISGITDMEAFNLLSSLSSIKDTQVLNSSQLETLTPSSFGAGLDSMPFSHLPSLETLSTFETPSSKDMAQSSNFTVFSQGETLLNSPWLPSSSSSHAALPATETSITNPADASSSPSYEGAPPSFWPDGVFIEDPIFREIA
S24	MYB180	VIT_11s0078g00480		Chr11 12860409 12861633 +	LOC100244550	ATGGGAAGATCTCCTTGTTGTGATGAGAGTGGCCTCAAGAAAGGGCCTTGGACTCCTGAGGAAGACCAGAAACTTGTCAAATATATCCAGAAACAAGGCCATGGAAGCTGGAGAGCCCTCCCCAAACTTGCAGGTCTTAATAGATGTGGGAAGAGTTGCAGATTAAGATGGACTAATTATTTGAGGCCTGATATCAAGAGAGGGAAATTTTCTCGAGAAGAAGAGGAGACAATTCTGAATCTCCATTCTATCCTTGGCAACAAATGGTCAGCAATTGCTTCCCACCTTCCTGGACGGACCGACAATGAAATCAAGAATTTCCGGAACACCCATCTTAAGAAGAAGCTGATTCAGATGGGTTTCGACCCCATGACTCACCGGCCTCGAACTGATATGTTT…	MGRSPCCDESGLKKGPWTPEEDQKLVKYIQKQGHGSWRALPKLAGLNRCGKSCRLRWTNYLRPDIKRGKFSREEEETILNLHSILGNKWSAIASHLPGRTDNEIKNFRNTHLKKKLIQMGFDPMTHRPRTDMFASLPHLIALVNLKELMEHQSWEEHAVRLQAEAAQMARLQYLQYLLQSPASVASASNSISGITDMEAFNLLSSLSSIKDTQVLNSSQLETPTPSSFGAGLYSMPFSRLPSLETPSTFETPSSKDMAQSSNFTVFSQGETLLNSPWLPSASSSSHAAPPATETSITNPADASSSPIYEGAPLFWPDGVFIEDPIFREIA
S24	MYB181	VIT_16s0039g01710		Chr16 1339695 1341016 -	LOC100251104	ATGGCGAGATCACCGGAGGAGAGTGGCCTGAAGAAGGGGCCATGGACGCCGGAAGAAGACCAGAAACTCGTTGAGTATATACAGAGACATGGGCATGGAAGCTGGAGAGCTCTCCCAAAGCTTGCCGGACTGAACAGGTGTGGGAAGAGTTGTAGACTGAGGTGGACAAACTATCTGAGGCCTGATATCAAGAGAGGAAAATTCTCTGATGAAGAAGAGAACACCATCATCAACCTCCACTCGGTTCTCGGCAACAAGTGGTCAGCCATAGCTACTCATCTTCCCGGGAGAACAGATAATGAAATCAAGAACTTCTGGAACACCCATCTGAAGAAGAAGCTTATGCAAATGGGGATTGATCCGGTCACTCACAGACCGAGAACTGACCTTAACATCCTC…	MARSPEESGLKKGPWTPEEDQKLVEYIQRHGHGSWRALPKLAGLNRCGKSCRLRWTNYLRPDIKRGKFSDEEENTIINLHSVLGNKWSAIATHLPGRTDNEIKNFWNTHLKKKLMQMGIDPVTHRPRTDLNILANLPQLLAAANLSTSLVNNPWDNALRLQSDATQLAKLHLLHNLLQVLGTSPTALPPNMEAGNLFGTPSFMDHQAYEYPTSNPQLNGLIGLHPTDPAQTLSSIPSFVPPQEPGFEYQTMENSKVCAGNNNDGDELGSLYAIPALVSASPEPSTVNQKEKKIEPAHDISNPSSTSTTFEAWGELMDDEASDSYWRDLIDQASSSPWPISS
S24	MYB182	VIT_18s0001g05670		Chr18 4425461 4426613 +	LOC100243754	ATGGGAAGGTCTCCTTGCTGTGATGAGAATGGTCTGAAGAAAGGGCCTTGGACTCCTGAAGAAGATCAGAAGCTGGTCAGCTACGTTCAGAAACATGGCCATGGAAGCTGGAGAGCTCTCCCTAAGCTTGCAGGTCTTAACAGATGTGGAAAGAGCTGTAGGTTGAGATGGACGAATTATTTAAGGCCTGATATTAAAAGAGGAAAATTTTCTCAAGAAGAAGAACAGACAATTCTGCATCTCCATTCCATCCTGGGAAACAAATGGTCCGCAATTGCATCGCACCTCCCTGGCCGGACGGACAACGAAATTAAGAATTTCTGGAATACCCATCTAAAGAAGAAGCTCATTCAGATGGGGTTTGATCCCATGACACACCAACCGAGGACCGACGATCTC…	MGRSPCCDENGLKKGPWTPEEDQKLVSYVQKHGHGSWRALPKLAGLNRCGKSCRLRWTNYLRPDIKRGKFSQEEEQTILHLHSILGNKWSAIASHLPGRTDNEIKNFWNTHLKKKLIQMGFDPMTHQPRTDDLFSSLTHLLALANLRNLMEHHSLDDHSLKIQADAIQLAKLQYLEYLLQSTVSASTNSYSPNGIANMEAFSFSSSSIPPMKENPVLSSLQLENLASFSLDSDTSQPLHHPSPLAHLTAPQVPFQTPLNSEMGQTSNPNSPWVLPSPSTTLPPLVTNLSMNHPGEGSSISSYGGGPSPYWSELFEDHLMHDDLS
S25	MYB98	VIT_17s0000g08550		Chr17 9841308 9843240 +	LOC100243240	ATGGATTTTGATAGAAAGTACAAGGAAAATCTTGGCTCTCAGCCAATGTTATTGCCTGAGAATTACCTGAAATCTTACATGGGAGATGGTGCGTTTTCCTTAGAAGCCTGTTCATCAAAAGCTTTCTTCCAAGATTTCCACCATCTCGATCATCAATTTCCCACCAATGCGTCATCAAAGACCCTCCAATTCGGGGTCCAAACTGCTTGCTTGGATCCCTTCGACAGTTTCACATATGGGTCTGGCATGAATCTCGATGTTTACGAATTGAAGCCTTATGCAGAAAACGTTGGAGTGATGGAGAATTTTCAGAGCAATAATGGAGGAGGATACCTGTTGCACCATCATCAGAGAGCCGCTGCTGCAGATATGATGGGGCTGGACCGAGGCCGAGTGGCC…	MDFDRKYKENLGSQPMLLPENYLKSYMGDGAFSLEACSSKAFFQDFHHLDHQFPTNASSKTLQFGVQTACLDPFDSFTYGSGMNLDVYELKPYAENVGVMENFQSNNGGGYLLHHHQRAAAADMMGLDRGRVAFNCQEIKPVNFVIPEEVCIAAENSLYKKISMSTAKNGASPAAKKTYKGRKKTHVVKGQWTIEEDRLLIQLVEQYGVRKWSLIAQMLNGRIGKQCRERWHNHLRPNIKKDIWSEEEDKILIQAHAEIGNKWAEIAKRLPGRTENSIKNHWNATKRRQLSRRKCRSKYPRQSTLLQNYIKSLNLDSRTVDYQKNPTANNPMAANNTVLRPPMNRPEISDFCPGDGVVPNFDYEEVPDFSFDANIFQENCSIDSLLNEMSSAPTGDEKG…
S25	MYB183	VIT_06s0004g06280		Chr6 7063507 7065748 -	LOC104879608	ATGGCGGGTGGTGGTGGTGGTGGGTTTGATGGTTTTGGGGGCTTGGGAAGTGGCTTTGGGTGCGGAAATTTCCAAAGCCACCATCCTGTTTACCGTCCAAGTCCACCATTAACGGCCATAGACAGGTTCTTGGTGGGTCAGAGCCATTTCTCACAGAGGCAGACTCAGAACTCCGAAAGGAACAGTGGAGACGTAGTTTCAAGTAACGGGTTTCATGATTTTTACTCAGCAAGTGGTGCAATTGGTAGCATTGGAAGTGGGGGTTCATGGCAGTTTCTGGAAGAGGATGGTCTGAATTTGAAGGAGAAGAAGAGTTCAGAAGTGGTTCAGAGCGGAGAAGAGAAGGTGGCGAAGAGAAGTTCAAGAGCGAGCGGTAAGAGAGCGAAAGGTGGCTCTTCC…	MAGGGGGGFDGFGGLGSGFGCGNFQSHHPVYRPSPPLTAIDRFLVGQSHFSQRQTQNSERNSGDVVSSNGFHDFYSASGAIGSIGSGGSWQFLEEDGLNLKEKKSSEVVQSGEEKVAKRSSRASGKRAKGGSSATLIKGQWSAEEDRQLLRLVNEFGEKKWAQIAKKLGGRAGKQCRERWHNHLRPDIRKDEWDEEEERILIEWHKKVGNKWAEIAKRITGRTENTIKNHFNATKRRQDSRKKSNKDDQKPQSTLLQVYIKSKKLDDKWTTTTTTQNATATPTSSTISEDLPTTHYKAFLQDFSESTVHDSPSLMTQTCDEELLFMQNLFSSDCGNPPFVGTSENISSKGAEEPIEEQDDMALDSFDLFQASGSAECGSTSIQGKASSTHLHSDIYISN…
S25	MYB184	VIT_14s0066g01010		Chr14 27443804 27447236 -	LOC100852914	ATGGCGCTTGATACCAGCTCCAAACACAAATTTTCTAACCTTCCAAACACCTTCCTGGAAAATCCGATCAAACCCCACCTGAGAAACGGGTTTTCCATTGGAGGGTCTTCTTCTAAACTCCTTTCTCAACATAATTCTCACCATTTAATTGGCAACAGCCACTTCAACATTGAGGGCTCTTCCATGAATCCCTTTTCTGGGCTCCAGAATCCGCTCTTGAATCGGTATGAATCTCTGCACCACCACAGCTCCGGAGATACCAGTACTTATGGCGCCATGGGGGCTGCGCCGCCTGCTGCGACTGGTGCAACTGGGGTGGTGAAAGAACTTCAGAGTAAAGGGCTTCTGAATTGTTCTCAAGGAATGAACCAGGCATACTGGCCCACGATTTTTGAGGAA…	MALDTSSKHKFSNLPNTFLENPIKPHLRNGFSIGGSSSKLLSQHNSHHLIGNSHFNIEGSSMNPFSGLQNPLLNRYESLHHHSSGDTSTYGAMGAAPPAATGATGVVKELQSKGLLNCSQGMNQAYWPTIFEESGNTSLVEDFWCITPGNGYEKKVDLKKKKKRRVQKRKASKLRKKLNVVKGQWTPQEDCLLIQMVLNYGEKKWSEIAKHLNGRVGKQCRERWHNHLRPNIKKDPWTEEEDRILIQAHIEIGNRWAEISKRLPGRTENTIKNHWNATKRRHLSARSCNGPKSSLLQNYVKQVFSLPGATDHYEPNVHSEPNISVPNAMNNQQVRQQGSSSQYWAEEQLVPTCYNGAIDASFDAKTFWENCGLVNCNSSESYSTIGSLLEETPTGNSMI…
SAt35	MYB80	VIT_19s0015g01280		Chr19 9479676 9482388 -	LOC100265285	ATGGGTCGGATCCCGTGTTGCGAGAAGGACAATGTTAAGAGGGGGCAATGGACACCGGAGGAAGACAACAAACTCTCTTCCTATATCGCCCAGCATGGCACCCGCAACTGGCGCCTCATCCCTAAGAATGCCGGTCTCCAGAGATGTGGGAAGAGCTGTAGGCTGCGATGGACGAATTACCTTCGTCCTGATCTGAAGCATGGCCAATTCTCGGATGCAGAAGAACAGACCATCGTGAAGCTTCATTCAGTTGTTGGCAACCGCTGGTCATTGATAGCAGCTCAGCTGCCTGGCCGCACCGATAATGATGTTAAGAATCACTGGAACACCAAGCTGAAAAAGAAGCTTTCAGGCATGGGAATTGATCCGGTCACCCACAAGCCCTTTTCCCATCTCATG…	MGRIPCCEKDNVKRGQWTPEEDNKLSSYIAQHGTRNWRLIPKNAGLQRCGKSCRLRWTNYLRPDLKHGQFSDAEEQTIVKLHSVVGNRWSLIAAQLPGRTDNDVKNHWNTKLKKKLSGMGIDPVTHKPFSHLMAEIATTLAPPQVAHLAEAALGCFKDEMLHLLTKKRIDFQFQQSGAAPGNTAATYTANKQDEKDDTIEKIKLGLSRAMQEPAMLPLNKPWDSNGATSANFAGACSGFPISVPGFQYGPSPFGNEGDGSPWSQSMCTGSTCTAGDQQGRLHEKLEDENGEETGGGKEIRHSSSIFNSDCVLWDLPSDDLMDPMV
SAt35	MYB35A	VIT_14s0066g02180		Chr14 28398940 28401688 +	LOC100249216	ATGAAGCTCTCTGCAATTGCATCACCATTACATCAACCAATACTTCACCCCCTCCAGCCTCCTTCGACCCCATCTCTGGCAATGGTGAGACCTCCTTGTTGTGACAAATTGAACGTCAAGAGGGGCCTCTGGACAGCCGAGGAAGATGCAAAGATACTGGCATATGTATCCAAACATGGAATTGGTAACTGGACACTGGTCCCCAAGAAAGCAGGACTCAATAGATGTGGAAAGAGTTGTAGGCTAAGGTGGACTAACTACCTGAGGCCTGACCTCAAGCATGACAGCTTCACACCCCAAGAAGAAGACCTTATTGTTAACCTACACAAAGCTATAGGTAGCCGGTGGTCTTTGATTGCAAAGGAATTGCCTGGAAGAACAGACAATGATGTGAAAAAC…	MKLSAIASPLHQPILHPLQPPSTPSLAMVRPPCCDKLNVKRGLWTAEEDAKILAYVSKHGIGNWTLVPKKAGLNRCGKSCRLRWTNYLRPDLKHDSFTPQEEDLIVNLHKAIGSRWSLIAKELPGRTDNDVKNYWNTKLRKKLTKMGIDPVTHKPFSQILTDYGNISGLPNTATRMGSFSRGLNNASVSVSGLSYTNMNDLKPLVEQFQVLNQETVQPHFFSEVPSSSSSSSSCSNVTQLSSPQSFPCQPSQAQFTPSSPFSWNDFLLGDPFLPTDLQQQEECDPRGTFSSTSPSLVTQNEFPYCKFNGLGYKDSNAFQYGATTGDDMGNSHKASSSPASSFVESILDRDSEMRAKLPELLGESFDYLSI
SAt35	MYB35B	VIT_17s0000g05400		Chr17 5860757 5862296 -	LOC104882320	ATGGTGAGACCACCATGTTGTGATAAACTGAATGTGAAGAGGGGTCTTTGGACAGCAGAGGAGGATGCAAAGATACTTGCCCATGTATCAAAACATGGGACGGGCAACTGGACAGCAGTTCCCAAAAAAGCAGGACTGAGAAGATGCGGGAAGAGTTGCAGGCTAAGGTGGACTAATTATTTGAGGCCTGATCTGAAGCATGAGAGCTTTACACCCCAAGAAGAGGAGTTGATTGTTAGACTTCATGCAACCATAGGCAGCAGGTGGTCTATAATAGCCCAACAGCTTCCTGGGAGAACAGATAATGACGTAAAGAACTACTGGAACACCAAGCTGAGAAAGAAGCTCTCTGAAATGGGGATTGATCCCATTACCCATAAACCCTTCTCTCAGATCCTT…	MVRPPCCDKLNVKRGLWTAEEDAKILAHVSKHGTGNWTAVPKKAGLRRCGKSCRLRWTNYLRPDLKHESFTPQEEELIVRLHATIGSRWSIIAQQLPGRTDNDVKNYWNTKLRKKLSEMGIDPITHKPFSQILADYGNIGGLPKNGTRIGSLTRDLKNALMLKSDQSSAITSEEFSKPEAAQEIFLTNNRNSHDNPSMNLLTQLKAIKLVTEASSCIHHGNISSLSSPSSSSTCLTPKAKSLHTFSWSDFLLEDAFLSSDPQEQENMSKGNLDLQSEPNADGQRQVDPIEEMTNTVLSNGASEASSSYDSSFLEAMLDRENDMFLEFPSLLEEPFYY
SAt46	MYB185	VIT_06s0004g02110		Chr6 2573382 2575343 +	LOC100243210	ATGAGGAAGCCTGAGAAGAGTACTGCCAATGGTGCCTGCAGCAACACCACTTCTACTGGTAGCAAGCTTAGGAAGGGGCTGTGGTCACCTGAGGAAGACGACAAGCTGATGAACTACATGCTGAATAATGGGCAGGGCTGTTGGAGTGATGTTGCCAGGAATGCCGGCCTCCAGAGGTGTGGCAAGAGCTGCCGCCTCCGCTGGATTAACTACTTGAGGCCGGACCTTAAACGCGGCGCCTTCTCGCCTCAGGAGGAGGAGCTCATCATCCACTTGCATTCCCTTTTAGGCAACAGGTGGTCTCAAATTGCGGCCCGCTTGCCAGGACGTACTGACAATGAGATAAAGAATTTTTGGAACTCGACGATAAAGAAGAGGCTCAAGAACTCGTCATCAGTG…	MRKPEKSTANGACSNTTSTGSKLRKGLWSPEEDDKLMNYMLNNGQGCWSDVARNAGLQRCGKSCRLRWINYLRPDLKRGAFSPQEEELIIHLHSLLGNRWSQIAARLPGRTDNEIKNFWNSTIKKRLKNSSSVPSPNASDSSSDQPRDVMGGLMSMREQGLMAMYMDSSSSPPSIQAMAALNQMIEPLPMLEPSVDMTSVNSGCFNAPPCMTQVGILSAEGLYGDHVGLLGGGGGCVVGEQFFPPVESISMGENGNKTLENTFDRNPNNNPYNNVIINNNSSNKVENMVGVGNFWEGEDLRIGEWNLEDLMRDVSSFPFLDFHVE
SAt46	MYB186	VIT_13s0064g00960		Chr13 22837089 22838659 -	LOC100246605	ATGAGAAAACCGGATCTCATGGGAAAAGATCGAGTACTAATCAATAACAACATTGCTAACAATAACAACAAGAACAACAACAATAAGCTTAGGAAGGGCTTGTGGTCGCCTGAAGAAGATGAGAAGCTCATGAGCTACATGCTGAGAAATGGACAAGGGTGCTGGAGCGATATCGCTAGGAATGCCGGCCTGCAGAGGTGTGGCAAAAGCTGCCGCCTTCGTTGGATTAACTACTTGAGACCCGACCTCAAGCGCGGCGCATTCTCACCCCAAGAAGAAGAGCTCATCATCCACTTGCATTCCATCCTTGGCAACAGGTGGTCTCAGATCGCGGCGCGCCTACCAGGGAGGACCGACAATGAAATAAAGAACTTCTGGAACTCTACCATCAAGAAAAGG…	MRKPDLMGKDRVLINNNIANNNNKNNNNKLRKGLWSPEEDEKLMSYMLRNGQGCWSDIARNAGLQRCGKSCRLRWINYLRPDLKRGAFSPQEEELIIHLHSILGNRWSQIAARLPGRTDNEIKNFWNSTIKKRLKNSLQTHSPNDCHDSSLEPRVVVDNINAMGMGVGGSSGMLLSMHEHEMMNMYMDSSSSSFSSMNTMLTSNHLDNPFPLLDNRHDQMVFSLPNCMAKPEMTDEFDGRYGVTGGGNMGVEREISIPGSQSNSTTEENNGATQNEYYTIDMKNNNSKVEESDNIFGVGNHWQGENMGIGEWDLEGLLENASSFPFLDFQLQ
SAt59	MYB27	VIT_08s0007g04830		Chr8 18790207 18790780 -	LOC100262377	ATGCAAGGGGAAAATTTGCGTAAAGGGTCTTGGCTTGAAGAGGAAGATGAGCGACTGACTGCCTTTGTTGGACTGTTGGGGGAACGGCGCTGGGACTCTATTGCAAGAGCATCAGGTCTAAAAAGGAGCGGTAAGAGTTGCAGGTTGCGGTGGTTGAACTATCTTCGCCCTGACCTTAAACGTTGTCAGATAAGCGCTGAAGAAGAGCAAATCATCCTTCAACTTCACAAACGATGGGGTAACAAGTGGTCGTGGATTGCAAGAAGCTTGCCAGGAAGAACCGATAATGAGATAAAGAATTACTGGAGAACTCATTTGAGGAAGAGGACAGAAATTGAAGAACAAGATAGCTTTCAAAGTGAAATAGACAATGCCAAACAAGATTTCTTGATTCAAAGC…	MQGENLRKGSWLEEEDERLTAFVGLLGERRWDSIARASGLKRSGKSCRLRWLNYLRPDLKRCQISAEEEQIILQLHKRWGNKWSWIARSLPGRTDNEIKNYWRTHLRKRTEIEEQDSFQSEIDNAKQDFLIQSNASTQKSNYEDCGSVEDVLGATDDSFDALALSNFAFTSSPYENRFSDWMSGLSSDLNEMKYHGEWNSLDSSFGYPAGIFEDRDTSVWDGSGSLWVMD
SAt59	MYB187	VIT_06s0004g04140		Chr6 5102967 5104211 -	LOC100260318	ATGAAAATGGTTCAAGAGGAAATCCGAAAGGGTCCATGGACGGAAAAGGAAGACTTCCAACTAGTCTGCTTCGTGGGCTTGTTTGGAGATCGCCGATGGGATTTCATAGCAAAAGTTTCAGGTCTGAACAGAACAGGGAAAAGTTGCAGGTTACGATGGGTTAATTACCTGCACCCCGGTCTCAAACGTGGGAAGATGACACCCCATGAAGAGCGGCTGGTGCTTGAACTTCACTCTCAATGGGGAAATAGATGGTCAAGAATTGCTCGGAAATTACCAGGGCGAACGGATAACGAGATAAAGAATTACTGGAGAACACACATGAGAAAAAAGGCTCAAGAGAGAAAACGGGCTATCTCTCCATCATCACCATCTTCAAATTGTTCTTCATCAGCTCCA…	MKMVQEEIRKGPWTEKEDFQLVCFVGLFGDRRWDFIAKVSGLNRTGKSCRLRWVNYLHPGLKRGKMTPHEERLVLELHSQWGNRWSRIARKLPGRTDNEIKNYWRTHMRKKAQERKRAISPSSPSSNCSSSAPHNPKVDLLPFSETEERSFHDTGGPKALAPTGKKTEEEKEADKGYSMDDIWKDIAFSEENTIKPVYDGYKEEGCDFACPPNPMASPVWDYCPDSLWRMDEEESKMFLPMSDQFISSYEHGMASLTG
SAt71	MYB121	VIT_14s0083g01060		Chr14 23384136 23385107 -	LOC100248088	ATGTGTCACAGAATTTGGAGACAGCATAAGTTTGAAAGTGAAATAATAATGGTAGGATTGATGGGTTGGGGATCAGTTCCAGTTCAAGGTTGGAGGAAAGGGCCCTGGACTCCTGAAGAGGACAAGCTTCTTTCTGAATATGTCAGCTCCCATGGCGAGGGAAGATGGAGCTCTGTTGCTAGATGTTCAGGGTTGAATAGGAGTGGCAAGAGCTGTAGGTTAAGGTGGGTGAATTACCTGAGGCCTGGTCTTAAGAGAGGCCATATAACCACAATGGAAGAGGGCATCATCATAGAACTGCATGCTCTTTGGGGTAACAAATGGTCCACCATTGCCAGATACTTACCAGGGAGAACGGACAACGAAATAAAAAACTACTGGAGAACCCACTTCAAGAAA…	MCHRIWRQHKFESEIIMVGLMGWGSVPVQGWRKGPWTPEEDKLLSEYVSSHGEGRWSSVARCSGLNRSGKSCRLRWVNYLRPGLKRGHITTMEEGIIIELHALWGNKWSTIARYLPGRTDNEIKNYWRTHFKKNQKQQKPKAQQPLEPKLQQQQQQQQEDHEIKLENGKMGEAQGKQEAISMEDQCLPVMYQEIDDHQARQQVASMYPTILEDLCLPVTYQDHLQGEDQGLWGGLWNLDDTIDHTISGGGNSSQNYYNGGYIF
SAt71	MYB188	VIT_05s0049g02260		Chr5 9921411 9922416 +	LOC100263072	ATGTCTTGGGGAATGATGGCAGGGCACTTGGGTTGGGGGATCATAGAAGAAGGGTGGAGGAAGGGCCCTTGGACTGCTGAAGAGGACAGATTGCTCACTGAGTATGTTAAATTGCATGGTGAAGGAAGATGGAATTCTGTGGCTAGACTTGCAGGACTGAGAAGGAATGGGAAGAGCTGCAGACTGAGGTGGGTGAATTACTTGAGGCCAGACCTCAAGCGGGGGCAGATAACCCCACATGAAGAGAACATAATTCTAGAGCTGCATGCTAGGTGGGGGAACAGATGGTCGACCATTGCTAGAAGCTTGCCCGGAAGAACAGACAATGAAATCAAGAACTACTGGAGGACCCATTTCAAGAAGAAGGGAAAACTCCCTTCCGACAAGTCTGAGAAGGCG…	MSWGMMAGHLGWGIIEEGWRKGPWTAEEDRLLTEYVKLHGEGRWNSVARLAGLRRNGKSCRLRWVNYLRPDLKRGQITPHEENIILELHARWGNRWSTIARSLPGRTDNEIKNYWRTHFKKKGKLPSDKSEKAKTRLLRKQQFYQQQQQQQQQQQQQQQQQLNQLDLKRIMALLDQPDIGDTPMAQARQDLGSCIYSTHHAAEEHGYVHLPIPNADVSTQESSSEDMLWDGLWNLDDFHGNLSAACAASKASLHHLVAPFY
SAt85	MYB40	VIT_14s0219g00050		Chr14 26355901 26357181 +	LOC109123830	ATGGGAAGACAGCCTTGTTGTGACAAGGTTGGGTTGAAGAGAGGTCCATGGACAATTGAGGAAGATCACAAACTCATGAGCTTCATCCTCAATAATGGTATCCAATGCTGGAGAATGGTTCCCAAGCTTGCAGGATTGTTGAGATGTGGAAAGAGTTGCAGACTAAGATGGATCAATTATCTGAGGCCGGATCTTAAGAGAGGCGCACTATCAGAAGTGGAAGAGAATCAGATAATCCAACTTCATTCACGTCTTGGTAACAGGTGGTCTAAGATTGCCTCACACTTCCCTGGTCGCACGGATAATGAAATCAAGAACCACTGGAATACACGAATCAAGAAGCGGCTAAAGCAACTGGGGTTAGACCCAGTGACCCACAAACCAATCGAGGAAAAGGAT…	MGRQPCCDKVGLKRGPWTIEEDHKLMSFILNNGIQCWRMVPKLAGLLRCGKSCRLRWINYLRPDLKRGALSEVEENQIIQLHSRLGNRWSKIASHFPGRTDNEIKNHWNTRIKKRLKQLGLDPVTHKPIEEKDEVNEKNDTVPDSASSKQQEERNGERGDTLDTVQEKQTGGEMTSHEASTDDLLNEMLDGSSDLELGLLMNQQTKTSSNTYSPSFSLEDSLNPSMAESSSLQDDCLQQWVDCTVDSLLSWDNFNHLEQELFFLENSH
SAt85	MYB189	VIT_14s0006g00450		Chr14 14227704 14229591 -	LOC100265304	ATGGGAAGGCAACCTTGCTGTGACAAAGTTGGGTTGAAGAAGGGACCATGGACGGCTGAAGAGGACAAGAAGCTCATCAACTTCATTCTCACCAATGGCCAATGCTGTTGGAGAGCTGTTCCTAAACTTGCAGGACTGTTAAGGTGTGGGAAGAGTTGCAGGCTAAGATGGACAAACTATCTGAGGCCAGACTTGAAAAGAGGTCTGTTGTCAGATTTTGAAGAGCAGATGGTTATTGATCTCCATGCTCAACTCGGCAACAGATGGTCCAAGATTGCTTCTCATCTACCAGGAAGAACCGATAACGAAATCAAGAACCATTGGAATACCCACATCAAGAAAAAACTTAAAAAGATGGGTATTGATCCTCTGACCCACAAGCCATTAATCCCCGCTGCA…	MGRQPCCDKVGLKKGPWTAEEDKKLINFILTNGQCCWRAVPKLAGLLRCGKSCRLRWTNYLRPDLKRGLLSDFEEQMVIDLHAQLGNRWSKIASHLPGRTDNEIKNHWNTHIKKKLKKMGIDPLTHKPLIPAATAQPQQQQCQQKEEMEKTKESETPLESSIVESKEEDKSMSSPLENSMEIMNGFCTDEVPLIQPHEILVPCDPTSSTSSSSSSSSSASSMILEDLQFLDFDWHCDYNNDLGFWDDAFTSWDLFIDDDGDRKLTIDPPLPHYQRLPVDPESRYSEQLL
SAt85	MYB190	VIT_00s1241g00010		ChrUn 38118339 38120488 -	LOC100259031	ATGGGAAGACAACCTTGCTGTGACAAGCTTGGGGTGAAGAAAGGGCCGTGGACGGCTGAGGAAGATAAAAAACTCATCAACTTCATTCTCACTAATGGCCAGTGCTGTTGGCGTGCTGTTCCTAAGCTTGCCGGACTCCGCCGCTGCGGCAAGAGTTGTCGTCTTCGCTGGACTAACTATCTCCGCCCGGACTTGAAGAGAGGCCTCCTCACTGAATCCGAAGAACAATTGGTTATTGATCTTCATGCCCGCCTCGGCAACAGGTGGTCCAAGATTGCAGCACGGTTGCCTGGAAGAACAGATAATGAGATTAAGAATCACTGGAACACCCACATCAAGAAAAAGCTTCTTAAGATGGGAATTGACCCAGTCACTCACGAGCCCTTCCACAAACAAGCT…	MGRQPCCDKLGVKKGPWTAEEDKKLINFILTNGQCCWRAVPKLAGLRRCGKSCRLRWTNYLRPDLKRGLLTESEEQLVIDLHARLGNRWSKIAARLPGRTDNEIKNHWNTHIKKKLLKMGIDPVTHEPFHKQAAAKETSPRADHFPENDTHNLQLPDSDGIINSDQDNSSSSPPENSSSTDESRLLDSVCNDDSLMNCLWGDEMPLVDASWKFPSAGENFSNMGLPSWDDSCAWLLDCQDFGIHDFGIDCFNDIEVNSLNTLEMGDKH
SAt85	MYB191	VIT_16s0022g01210		Chr16 13107299 13109050 +	LOC100244033	ATGGTACATCAGTTGTGGGGCTTGGGCTCTCCAAAAAATTGTTGTGCTTCTGCAATTATTATACCACCACCCAGCGAAGCTAGCCTAGTGATGGGAAGGCAACCTTGCTGCGACAAGCTTGGCGTGAAGAAAGGGCCATGGACTGCCGAGGAGGACAAGAAGCTAGTCACCTTTATCCTCACCAATGGCCACTGCTGCTGGCGTGCCCTCCCCAAGCTCGCTGGCCTGCGCCGCTGCGGCAAGAGTTGCCGCCTCCGCTGGACTAACTATCTCCGCCCTGATTTGAAGCGGGGACTCCTTAATGAGGCTGAAGAACAGCTGGTCATCGATCTCCATGCCCGCCTTGGCAATAGGTGGTCCAAGATTGCTGCTAAGTTGCCTGGAAGAACAGACAACGAG…	MVHQLWGLGSPKNCCASAIIIPPPSEASLVMGRQPCCDKLGVKKGPWTAEEDKKLVTFILTNGHCCWRALPKLAGLRRCGKSCRLRWTNYLRPDLKRGLLNEAEEQLVIDLHARLGNRWSKIAAKLPGRTDNEIKNHWNTHIKKKLIKMGIDPVTHEPLHEHVTPPEMPTLVDTEHQELSKTNDNLITSDANSSSTLENNSTDEHRPLGPASEDDPLMMSYIWSDEFLSNVSWSFLAQGEECSELGFSSTTPSEDGSSWWLDYEDFMNEDFGFNCLNEVKMETLENDDKL
SAt88	MYB192	VIT_01s0026g01910		Chr1 11257576 11265225 -	LOC100246639	ATGCAAATGAAGAAGAAGGGTAATACTGACGCTCCTCCTAAGCAGAAGGAGCGACACATAGTTACGTGGAGTCAACAGGAGGATGACATTCTCCGCGAGCAAATTAGCCTCCATGGAACTGAAAATTGGGCGATCATTGCGTCCAAGTTCAAGGATAAAACAACTAGACAGTGTAGAAGAAGATGGTACACTTATTTGAATTCGGATTTCAAGAAAGGAGGATGGTCTCCGGAGGAAGACCTGATCTTATGCGAGGCTCAGAAGATCTTTGGTAACCGGTGGACTGAAATAGCAAAGGTGGTTTCAGGCAGAACGGATAATGCTGTGAAAAACCGATTCTCGACTTTGTGCAAGAAGAGGGCAAAACATGAAGCCTTGGCAAAAGAGAACAGCACTTCA…	MQMKKKGNTDAPPKQKERHIVTWSQQEDDILREQISLHGTENWAIIASKFKDKTTRQCRRRWYTYLNSDFKKGGWSPEEDLILCEAQKIFGNRWTEIAKVVSGRTDNAVKNRFSTLCKKRAKHEALAKENSTSYINSNNKRALFNNGFNTDGTTEAAVSLKKMRRTHLPDLTENCNGGETLLSECGTTTNQQPRPPFAVLVQNFRSVNSLPVQHHVGSTKEVSNDASQNNKIQGTFLKKDDPKITALMQQAELLSSLALKVNAENTDQSLENAWKVFQDFLNQTKESDMLRFNISEMDFQLEDFKDWVEDLRSSTEGSRPSWRQPDLYEESPGSSEYSTGSTLVSQTAGDKIEQTQPEICALHQEIGVRLQTIPMDQNGFEECVKGVLSGTTTNQAEIF…
SAt91	MYB91A	VIT_08s0007g00410		Chr8 14715920 14719316 -	LOC100256209	ATGAAGGAGAGGCAGCGTTGGAGGGCTGAAGAGGACGCTCTATTACGTGCTTATGTGAGACAATATGGCCCGAGGGAATGGAACCTTGTGTCACAGCGTATGAACACGCCCCTTGGTAGGGATGCCAAATCTTGCCTAGAAAGGTGGAAGAATTACCTCAGACCTGGAATTAAGAAAGGATCCCTCACTGAAGAGGAGCAACGTCTTGTAATTCGTCTTCAGGCCAAACACGGCAACAAATGGAAGAAAATTGCAGCTGAAGTCCCTGGACGTACTGCTAAGAGATTGGGGAAGTGGTGGGAAGTGTTCAAAGAGAAGCAGCAGAGAGAGCAGAAAGAGAACAACAAGGTTGTGGACCCCATTGAGGAGGGCAAGTACGATCGGATTCTAGAGACTTTT…	MKERQRWRAEEDALLRAYVRQYGPREWNLVSQRMNTPLGRDAKSCLERWKNYLRPGIKKGSLTEEEQRLVIRLQAKHGNKWKKIAAEVPGRTAKRLGKWWEVFKEKQQREQKENNKVVDPIEEGKYDRILETFAEKLVKERPAPAFLMATSNGNFLHPDPPAPPPPTLLPPWLSNSNCTSTVRPPSPSVTLSLCPSTVATSPTIPWLQPERGPDATPLVLGNLPPHGAVPTSGENLLISELVECCRELEEGHRAWAAHKKEAAWRLRRVELQLESEKACRRREKMEEIESKVKALREEQKATLDRIEAEYREQLAGLRRDAESKEQKLAEQWSAKHLRLTRFIEQMGCRPRLAEPNGR
SAt91	MYB91B	VIT_14s0083g00120		Chr14 22042532 22044299 +	LOC100258292	ATGAAGGAGCGTCAGCGTTGGCAACCAGAAGAAGACGCACTACTGAGAGCCTACGTGAAGCAGTATGGAGCCAAGGAATGGAACCTCATCTCCCACCGCATGGGCAAGTCCCTTGACCGCGACCCCAAGTCCTGCCTCGAGCGCTGGAAGAACTACCTCAAGCCCGGCATCAAGAAGGGTTCTCTCACCCTAGAGGAGCAGAACTTGGTCATTTCTCTTCAGGCCAAGTACGGCAACAAGTGGAAGAAGATCGCCTCTGAAGTCCCCGGCCGTACTGCCAAGCGTCTCGGCAAGTGGTGGGAAGTTTTCAAGGAAAAGCAGCTCAAGCAGCTCCACAAGACCACCCATCTCCGCCACGACCACTCTGACTCCCCCTCCTCCAACGCCGTCGCCGCGGCC…	MKERQRWQPEEDALLRAYVKQYGAKEWNLISHRMGKSLDRDPKSCLERWKNYLKPGIKKGSLTLEEQNLVISLQAKYGNKWKKIASEVPGRTAKRLGKWWEVFKEKQLKQLHKTTHLRHDHSDSPSSNAVAAASASSPDHGKYDHILETFAEKYVQPKLLAFQPLPLPIMPNLSLSDPPPVLSLGSVGISDAGVPVGSTTPSPVLPAWMNATNMGSTTSSISSSSSTPSPSVSLSLSPSEPAVLDPVHPEASRLMPVQQMGTLIQYCKELEEGRQNWVQHKKEATWRLSRLEQQLESEKSRKRREKTEEIEGKIRCLREEEMAHLGRIESEYREQLIAVQRDAESKEAKLMETWCSKHVKLAKLVEKIGIHTPTQAFTLPKDLH
SAt103	MYB67A	VIT_01s0010g00410		Chr1 15079156 15080270 -	LOC100258147	ATGGGTCATCATTGCTGCAGCAAACAGAAAGTCAAGAGAGGGCTATGGTCCCCTGAAGAAGATGAGAAGCTAATCAGATACATCACAACTAATGGCCATGGTTGTTGGAGCTCTGTTCCAAAACTAGCAGGCTTGCAGAGGTGTGGAAAGAGTTGCAGATTAAGATGGATAAACTACCTGAGACCGGATCTCAAAAGGGGTTCTTTTTCTGCACAAGAAGAAAGAACGATCATTGATGTTCATAGAATTGTAGGCAACAAATGGGCTCAGATAGCCAAGTATTTGCCAGGTAGAACTGACAATGAGGTGAAGAACTTTTGGAACTCATGCATCAAGAAAAAGCTTATTGCACAAGGGTTAGATCCCAACACTCACCATCTCCTCCTTCCTATTGACCAG…	MGHHCCSKQKVKRGLWSPEEDEKLIRYITTNGHGCWSSVPKLAGLQRCGKSCRLRWINYLRPDLKRGSFSAQEERTIIDVHRIVGNKWAQIAKYLPGRTDNEVKNFWNSCIKKKLIAQGLDPNTHHLLLPIDQINNNNNNTNACTLSHIHQQPTALVFSSNTQMIKDAKMDMKSPFLTLPPLPPPPDTSNSIHPPSLHGISAIPPFEFLNPNYVWMTTVSDQNQHAVMELVNRSSMGRSTPIGPYQINPSGFEVLEENYMRDTIASLEPRKQLEGVQQQQEEDKVCEGKADNSKELRNGENIDNSFDSCSFDLELEYSGLLPCGTGMYCSSTSSSCIDQLTWGDC
SAt103	MYB67B	VIT_19s0085g00940		Chr19 23462631 23464270 +	LOC100248382	ATGGGTCATCGCTGCTGCAGCAAACAGAAAGTTAAAAGAGGGTTGTGGTCTCCTGAAGAAGATGAAAAGCTTATCAGATACATCACTGCCCACGGCCATGGCAGTTGGAGTTCTGTTCCAAAACTTGCAGGCTTGCAGAGATGTGGAAAGAGTTGCAGATTGAGATGGATTAACTACTTGAGACCAGAACTCAAGAGGGGTTCTTTTTCTGCACAAGAAGAACAGAGTATCATTGATGTCCACAGAATTTTAGGCAACAGATGGGCTCAGATAGCTAAGCATCTACCTGGGAGAACAGACAATGAGGTGAAGAATTTCTGGAACTCATGCATTAAGAAGAAGCTGATTTCACAAGGCTTGGATCCAAAGACTCACAATCTGATCTCTTCTCATCAGAGA…	MGHRCCSKQKVKRGLWSPEEDEKLIRYITAHGHGSWSSVPKLAGLQRCGKSCRLRWINYLRPELKRGSFSAQEEQSIIDVHRILGNRWAQIAKHLPGRTDNEVKNFWNSCIKKKLISQGLDPKTHNLISSHQRNTSNKVVCSLPQPHQQPFPVFTVNQQMTDDASMEVNRLPPFVTLPPLPPTQPSLQQTMAIPNSEYQNPNPVWTAKDQSSQYTISFPCGSSIGSTPIISSSSSSSVNPFGFGFLDENLIWNAHVEPLEGPRLEQVQTHQYQDQHDQQKNKINIGEMGNDHEQKCGQDIDVSFDSSSFDLEFVESTLLSGAICRDLSSMDDLAWNF
SAt103	MYB103	VIT_02s0025g00320		Chr2 433942 435565 -	LOC100244939	ATGGGTCACCATTCTTGCTGCAATCAACAGAAGGTAAAGAGGGGGCTTTGGTCCCCTGAGGAAGACGAAAAGCTCATCAGATACATCACCACCTATGGCTATGGTTGTTGGAGTGAAGTCCCTGAGAAAGCTGGGCTACAAAGATGCGGCAAAAGCTGCCGCCTGAGGTGGATCAACTACTTGAGACCCGATATCAGAAGAGGGAGGTTCACCCCAGAGGAGGAGAAACTGATTATCAACCTTCATGGGGTTGTAGGCAATAGATGGGCTCATATTGCAAGTCACTTGCCTGGAAGAACAGACAATGAGATAAAGAATTACTGGAATTCGTGGATCAAAAAGAAGATAAGGAAGCCGTCGGCACCTCTAGCATCATCTATAACAAACACTGAGCATTCC…	MGHHSCCNQQKVKRGLWSPEEDEKLIRYITTYGYGCWSEVPEKAGLQRCGKSCRLRWINYLRPDIRRGRFTPEEEKLIINLHGVVGNRWAHIASHLPGRTDNEIKNYWNSWIKKKIRKPSAPLASSITNTEHSQLGYGSSQLDMVNQDLMMKQPAQETLFSSPAPLFMFDTGSLDLIGDGNGRTELFQEVAGLSSETWQLNQHQVEALPPPASYSVGMDTNYLPPLVENIENMVPMQVQSCSIDEEGEIALECLQRQELNDWVESQQCPSFLFWDQVEGHLGGEEIAPPSSNMGAVLSSYSTSL
SAt103	MYB26	VIT_09s0002g01670		Chr9 1508727 1510213 -	LOC100246422	ATGGGGCATCACTCATGCTGCAACAAACAGAAGGTGAAGAGGGGGCTGTGGTCACCTGAGGAAGATGAGAAACTCATCAACTACATTTCCTCCTATGGCCATGGCTGCTGGAGCTCAGTTCCAAGACTTGCAGGTCTGCAGAGATGTGGAAAGAGCTGCAGACTGAGATGGATAAATTACCTGAGACCTGACTTAAAACGTGGGAGCTTCTCTCCCCAAGAAGCTGCTCTCATCATTGAACTCCATAGAATTCTAGGCAACAGATGGGCTCAGATAGCTAAGCACTTACCAGGGAGAACAGATAATGAAGTGAAGAACTTTTGGAATTCAAGCATAAAGAAGAAGCTAGTCTCTCATGGTGTTCCTGATTTGGCCACCTTTCCTGATATCCCAAACCCT…	MGHHSCCNKQKVKRGLWSPEEDEKLINYISSYGHGCWSSVPRLAGLQRCGKSCRLRWINYLRPDLKRGSFSPQEAALIIELHRILGNRWAQIAKHLPGRTDNEVKNFWNSSIKKKLVSHGVPDLATFPDIPNPNASPEAFFSLNGNPNLIPSPQDHQLYLPSPTSMLQSGFDLANYNLEFVHFQPPPAPPLPDPSSYDPTWPWGCHPHLNQEDYVLGNEVGPIYIETKPINPNFSLPSFNSPSMAPMMPKLSETISGNDRILPSSSFPHEVVDPVARLPSLPSGSHPHAPHVPISHFDYIEAIISSLPS
SAt125	MYB125	VIT_15s0021g02040		Chr15 12773481 12774819 +	LOC100256500	ATGGAAGGAGAGAGAGAGGAGATAAAGAAAGGGCCATGGAAGGCAGAGGAAGATGAGGTGCTGATAAACCATGTGAACAAGTATGGCCCCAGAGACTGGAGCTCCATTCGCTCCAAAGGGCTCTTGCAGCGCACTGGCAAGTCCTGTCGCCTCCGTTGGGTCAACAAACTCAGACCCAACTTGAAGAATGGGTGCAAGTTTTCATCAGAGGAGGAGAGGCTGGTGATAGAGTTGCAGGCACAGTTTGGGAACAAATGGGCGAGAATCGCTACGTATTTGCCAGGGAGAACTGATAATGATGTGAAGAATTTTTGGAGCAGCAGGCAGAAGAGGTTGGCCAGGATTTTGCAGACTCCATCTTCTTCACCATCTTCTTCCCAATCACACAAAAACCCTGGG…	MEGEREEIKKGPWKAEEDEVLINHVNKYGPRDWSSIRSKGLLQRTGKSCRLRWVNKLRPNLKNGCKFSSEEERLVIELQAQFGNKWARIATYLPGRTDNDVKNFWSSRQKRLARILQTPSSSPSSSQSHKNPGEVPFLHDFPTLEVPNFSASMEEDLSSKSSYIDNSEMIKLVGLPDMVEPNLPALETNLFQLQFNHADQKTPCMESQSQFPFPHLPQPQPALTLSPESQELVARLDDPNFFDVFGDRDVSQELGNGAQFPVEPTFFELESCKSCGKRKENPMTPDSFFDDFPTDMFDHMEPLPSPSEW
ORPHAN	MYB193	VIT_16s0013g01560		Chr16 8378550 8379324 +	LOC104882089	ATGGCTGGATCACTGCAGGCACATGAGCAGAGTGGGCTCGAGAAGCGCCAATGGACTCCAAGAGAAGATCGCAAACTCTTGAGCTATATGGAGGGACGTGACCATAAAAGTGTACGGTGGACAGAGGTCCCAAACGTTGCAGGGCTGAACAGGTGTAGGAAGAGTTGCTGGTTGAGGTGGACGAAATATCTGAAGCCTGGTATCAAGAGGGGGAAGTTTTCTGAAGAAGAAGAGAACCTCATTATCAAGCTCCATTCTCAGATTGGCAACAAATGGGCAATGATGGCGAGATATCTTCATCCCCGAACTGACAATGAAATCAAGAACTACTATAACACGCATTTAAAGAATCTTCCCTCTTCCACTCAGACACCACTCCATGGAGTCTGTCTAATTTCA…	MAGSLQAHEQSGLEKRQWTPREDRKLLSYMEGRDHKSVRWTEVPNVAGLNRCRKSCWLRWTKYLKPGIKRGKFSEEEENLIIKLHSQIGNKWAMMARYLHPRTDNEIKNYYNTHLKNLPSSTQTPLHGVCLISTDPAGPGQTRGFNYQAMENPTVLYNNHAADPGVYSLYGNVPNEGSTPALMVSVENVITPPAEEFSPLEAWLEEFLSEDQTGETSNSFGGDTALVQHTSIV
ORPHAN	MYB194	VIT_16s0013g01570		Chr16 8379753 8402145 +	LOC104882090	ATGGGAAGAGCACCATGCTGTGACAAAAATGGGTTGAAGAAAGGGCCATGGACTGTAGAGGAAGATCAGAAATCCCCCCATTATAAAGAACAGCGTGGAAAATTTATGTGGTTTTCTTCCAGTCTAATTTGCAGGGACATTTCGATGAGGGGAAGAGCACAGGAGCAGAATGGCCAGGAGAGAGTTCGATGGTCACCGGATGAAAACAAGAGACTCGCTGAATATATGGAGAGACATGGTGAGACTAGCTCCTGGAAAAATGTCCCAACGCGTGCAGGGCTAAGCAGGAGTCCGAAGAGTTGTAGGCTAAGGTGGAACAGCAAACTGAAGCCTGGTATCAACGAAAAGCCCTTCTCTGAAGAGGAAGAAGCCACCATTATCGAACTCCAAAAGCAGCAT…	MGRAPCCDKNGLKKGPWTVEEDQKSPHYKEQRGKFMWFSSSLICRDISMRGRAQEQNGQERVRWSPDENKRLAEYMERHGETSSWKNVPTRAGLSRSPKSCRLRWNSKLKPGINEKPFSEEEEATIIELQKQHGNKWATIAKCLPGRTDTGIKNFWNNHLKKKLSKKETPSLVTQTPWPQLLDTADLLTCALNDPRDEVSKLHSDASFAWNPRHGHGLHPTDEELLTSPSPLPPQTPSFNYQQTMEDPQVCTRNPDGIGSRPASIPNTSSIPAPVSASLEPSKADQVEEIVEGTPADQEIANRYSSTSTTFEASITDLKDNENNDDLGSEDIPLASIFSDWSRPEDISVDSIFNQSIERVL
ORPHAN	MYB195	VIT_16s0039g01740		Chr16 1395608 1396988 -	LOC104881996	ATGGCAGCATCACAGGGACATGGGCGGAATGGGCTGAAGAAGAGTCCATGGACTCCTAAAGAAGATCAGAAACTGATTCGATACATGAAGAGACATGGTGAGCCTACACGGTGGACGGAGGTCCCAAAGCTTGCGAGGCTGAACAGGTGTGGGAAGAGTTGTAGATTGAGGTGGAGCCAGTATTTGAAGCCCGGTATCAAGCGAGGGAACTTCTCTCAAGACGAAGAGGACACCATCATCAGACTTCAATCTGCTCATGGCAACAGGTAATGAGAATCTCCTCATTTTTTGATCTTTTTCAATCATGAAAATACATCATTTGAGGAGATTGTCTTGCTTTTGCAGGTGGGTATTTATAGCCACTCAACTTCCAGGCCGGACTGACAGTGAAATCAAGAA…
ORPHAN	MYB196	VIT_16s0039g01920		Chr16 1905332 1907861 +	LOC104881978	ATGGCAAGAACACAGCAGAAGAAATCGCTATGGACCCCAGAAGAAGACGATAAGCTCAAAGAATTTAGGCACAAATACCCCAATCTATCTTGGCCAGCTATCGCAAAGCAGGCAGAGCTGAACAGGACTGGTAAGAGTTGTTGGGAGAGTTGGGAGAACAATCTGAATCCTGATATCAACAAAGGGGAATTCTCCCCACAGGAAGATGAACTCATCATCCCGCTAAAGAGCGCCGGTGTGAGCTGGGCATCTATGGCAAAAAATGATCTTCGTGGGCGAGCTCCTAATGCTATCAAGAACCGGTGGAACAACCACTTAAAGAAGAGGCATGCGATTATAAGTGACCTTAGGCGACACCTCCTCTACCTAGAGGAACACCTCATGGATGATAAGGCTAGT…	MARTQQKKSLWTPEEDDKLKEFRHKYPNLSWPAIAKQAELNRTGKSCWESWENNLNPDINKGEFSPQEDELIIPLKSAGVSWASMAKNDLRGRAPNAIKNRWNNHLKKRHAIISDLRRHLLYLEEHLMDDKASDYSVRGGDLKALMAEFASLIPNVDPNETSDHSIRGDDLEALMAKFASLIPNVDPNESSDHSIREDDLEALMAKFASLIPNVDANETSDRSIRGDDLEALMAKFASLIPNVDPNESSDHSIREDDLEALMAKFASLIPNVDPNETSDHSIRGDDLEALMAKFASLIPNVDPNETSDHSIRGDDLEALMAKFASLIPNVDPSAISSIPEYTS
The location of each gene on the chromosome is obtained through the ensemblplants website
http://plants.ensembl.org/index.html
cDNA and amino acid sequences were obtained from NCBI
